# Supplementary material for: Predicting Win‐Loss Probabilities for Composite Time‐to‐Event Outcomes Under The Proportional Win‐Fractions Regression Model
Source: Stat Med. 2026 Apr 28;45:e70569. doi: 10.1002/sim.70569 (PMC13124461; doi:10.1002/sim.70569)
Supplement: Supplementary file 2 — Data S2: sim70569‐sup‐0002‐Supinfo.zip. [file SIM-45-0-s001.zip]

Archive with 27 entries (22 files):
- R-code to reproduce results/.Rhistory
- R-code to reproduce results/basic_functions.R
- R-code to reproduce results/data_generating_code.R
- R-code to reproduce results/functions_pwreg1.R
- R-code to reproduce results/MCsimu_true_win_prob_under_nonPW_code.R
- R-code to reproduce results/model_fitting_code.R
- R-code to reproduce results/model_parameter_specification.R
- R-code to reproduce results/model_predicting_code.R
- R-code to reproduce results/README.txt
- R-code to reproduce results/wl_probs.html
- R-code to reproduce results/wl_probs.qmd
- R-code to reproduce results/wl_probs_files/
- R-code to reproduce results/wl_probs_files/libs/
- R-code to reproduce results/wl_probs_files/libs/bootstrap/
- R-code to reproduce results/wl_probs_files/libs/bootstrap/bootstrap.min.js
- R-code to reproduce results/wl_probs_files/libs/bootstrap/bootstrap-8a79a254b8e706d3c925cde0a310d4f0.min.css
- R-code to reproduce results/wl_probs_files/libs/bootstrap/bootstrap-icons.css
- R-code to reproduce results/wl_probs_files/libs/bootstrap/bootstrap-icons.woff
- R-code to reproduce results/wl_probs_files/libs/clipboard/
- R-code to reproduce results/wl_probs_files/libs/clipboard/clipboard.min.js
- R-code to reproduce results/wl_probs_files/libs/quarto-html/
- R-code to reproduce results/wl_probs_files/libs/quarto-html/anchor.min.js
- R-code to reproduce results/wl_probs_files/libs/quarto-html/popper.min.js
- R-code to reproduce results/wl_probs_files/libs/quarto-html/quarto.js
- R-code to reproduce results/wl_probs_files/libs/quarto-html/quarto-syntax-highlighting-e26003cea8cd680ca0c55a263523d882.css
- R-code to reproduce results/wl_probs_files/libs/quarto-html/tippy.css
- R-code to reproduce results/wl_probs_files/libs/quarto-html/tippy.umd.min.js
