# Supplementary material for: Predicting Win‐Loss Probabilities for Composite Time‐to‐Event Outcomes Under The Proportional Win‐Fractions Regression Model
Source: Stat Med. 2026 Apr 28;45:e70569. doi: 10.1002/sim.70569 (PMC13124461; doi:10.1002/sim.70569)
Supplement: Supplementary file 2 — Data S2: sim70569‐sup‐0002‐Supinfo.zip. [file SIM-45-0-s001.zip › R-code to reproduce results/basic_functions.R]

# Helper function of generate_gb_data ----------------------------
time_fun <- function(death_time, nonfatal_time, censor_time) {

  X <- min(death_time, censor_time)
  delta <- (death_time <= censor_time) + 0
  if (nonfatal_time < X) {
    data <- tibble(
      time = c(nonfatal_time, X),
      status = c(2, delta)
    )
  } else {
    data <- tibble(
      time = X,
      status = delta
    )
  }


  return(data)
}

# Simulate bivariate Gumbel random variables --------------------
generate_gb_data <- function(n, beta0, lambdaH, lambdaD, kappa, lambdaC, fmin, fmax,
                             f_Z1 = NULL) {
  # Censoring
  # Expn(lambdaC) \wedge U(fmin, fmax)
  C <- pmin(rexp(n, lambdaC), (fmax - fmin) * runif(n) + fmin)
  # Simulate bivariate Gumbel random variables
  outcomes <- rgumbel(n, alpha = kappa, dim = 2, method = 1)
  # Simulate covariates (Z1 Bernoulli(0.5); Z2 Z3: N(0, 1))
  Z <- tibble(
    Z1 = rnorm(n, 0, 1),
    # Z1 = 4 * runif(n),
    Z2 = rnorm(n, -1, 1),
    Z3 = rbinom(n, 1, 0.5)
  )
  # This only goes to outcome generation
  if (!is.null(f_Z1)) {
    Z_outcomes <- Z |>
      mutate(
        Z1 = f_Z1(Z1)
      )
  } else{
    Z_outcomes <- Z
  }


  Zmat <- as.matrix(Z_outcomes)

  # Generate outcomes based on conditional dist
  U1 <- outcomes[, 1]
  U2 <- outcomes[, 2]
  nonfatal_time <- -log(U1) / (lambdaH * exp(- Zmat %*% beta0))
  death_time <- -log(U2) / (lambdaD * exp(- Zmat %*% beta0))
  # Combine data to wide format
  df_wide <- tibble(
    id = 1:n,
    nonfatal_time = as.vector(nonfatal_time),
    death_time = as.vector(death_time),
    censor_time = C,
    Z
  )

  # Wide to long
  df <- df_wide |>
    group_by(id) |>
    reframe(
      ts = time_fun(death_time, nonfatal_time, censor_time)
    ) |>
    unnest(ts) |>
    left_join(
      tibble(id = 1:n, Z),
      by = "id")

  df
}


# Simulate bivariate Gumbel random variables --------------------
# Modified to have betaH and betaD separately, potentially misspecifying PW/PH models
generate_gb_data_misp <- function(n, betaH, betaD, lambdaH, lambdaD, kappa, lambdaC, fmin, fmax,
                             f_Z1 = NULL) {
  # Censoring
  # Expn(lambdaC) \wedge U(fmin, fmax)
  C <- pmin(rexp(n, lambdaC), (fmax - fmin) * runif(n) + fmin)
  # Simulate bivariate Gumbel random variables
  outcomes <- rgumbel(n, alpha = kappa, dim = 2, method = 1)
  # Simulate covariates (Z1 Bernoulli(0.5); Z2 Z3: N(0, 1))
  Z <- tibble(
    Z1 = rnorm(n, 0, 1),
    # Z1 = 4 * runif(n),
    Z2 = rnorm(n, -1, 1),
    Z3 = rbinom(n, 1, 0.5)
  )
  # This only goes to outcome generation
  if (!is.null(f_Z1)) {
    Z_outcomes <- Z |>
      mutate(
        Z1 = f_Z1(Z1)
      )
  } else{
    Z_outcomes <- Z
  }


  Zmat <- as.matrix(Z_outcomes)

  # Generate outcomes based on conditional dist
  U1 <- outcomes[, 1]
  U2 <- outcomes[, 2]
  nonfatal_time <- -log(U1) / (lambdaH * exp(- Zmat %*% betaH))
  death_time <- -log(U2) / (lambdaD * exp(- Zmat %*% betaD))
  # Combine data to wide format
  df_wide <- tibble(
    id = 1:n,
    nonfatal_time = as.vector(nonfatal_time),
    death_time = as.vector(death_time),
    censor_time = C,
    Z
  )

  # Wide to long
  df <- df_wide |>
    group_by(id) |>
    reframe(
      ts = time_fun(death_time, nonfatal_time, censor_time)
    ) |>
    unnest(ts) |>
    left_join(
      tibble(id = 1:n, Z),
      by = "id")

  df
}


# Model fitting  -----------------------------
fit_pw_model <- function(df) {

  id <- df$id
  time <- df$time
  status <- df$status
  Z <- df[, 4:ncol(df)]

  obj <- pwreg1(id, time, status, Z)

  return(obj)

}


# Extract results from fitted models --------------------------------------

## function to extract results from a single model
extract_beta <- function(obj) {
  list(
    estimate = obj$beta,
    std.error = sqrt(diag(obj$Var))
  )
}

## Extract results from all models
tidy_beta_est_err <- function(simulation_results, by_n = FALSE) {

  stats <- simulation_results |>
    mutate(
      statistics = map(obj, extract_beta)
    ) |>
    unnest_wider(statistics) |>
    unnest_longer(c(estimate, std.error))


  if (by_n) {
    stats |>
    select(n, sim_id,
           term = estimate_id,
           estimate,
           std.error)
    } else {
    stats |>
      select(sim_id,
           term = estimate_id,
           estimate,
           std.error)
  }
}


# Summarize results across simulated datasets -----------------------------

summarize_beta <- function(stats, beta0, alpha = 0.05) {

  za <- qnorm(1 - alpha / 2)

  terms <- unique(stats$term)

  beta0_tibble <- tibble(
    term = terms,
    beta0 = beta0
  )

  stats |>
    left_join(beta0_tibble) |>
    group_by(term) |>
    summarize(
      bias = mean(estimate - beta0),
      SE = sd(estimate),
      SEE = mean(std.error),
      coverage = mean((beta0 > estimate - za * std.error) & (beta0 < estimate + za * std.error))
    )
}


summarize_beta_by_n <- function(stats, beta0, alpha = 0.05) {

  za <- qnorm(1 - alpha / 2)

  terms <- unique(stats$term)

  beta0_tibble <- tibble(
    term = terms,
    beta0 = beta0
  )

  stats |>
    left_join(beta0_tibble) |>
    group_by(n, term) |>
    summarize(
      bias = mean(estimate - beta0),
      SE = sd(estimate),
      SEE = mean(std.error),
      coverage = mean((beta0 > estimate - za * std.error) & (beta0 < estimate + za * std.error))
    )
}


# Extract prediction results from fitted models ----------------------------

## function to extract results from a single model's results
extract_preds <- function(preds, t) {

  preds_t <- tibble(
    t = t,
    results = map(t, \(x) preds |> filter(time <= x)
                        |> slice_tail(n = 1))
      )

    # unnest_wider(results)
  preds_t
}


# Transformed confidence intervals ----------------------------------------

logit <- function(x) log(x / (1 - x))
expit <- function(x) exp(x) / (1 + exp(x))
logit_prm <- function(x) ifelse(x == 0 | x == 1, 0, (x * (1 - x))^{-1})


logit_ci <- function(prop, se, alpha = 0.05) {
  za <- qnorm(1 - alpha / 2)
  prop_logit <- logit(prop)
  se_logit <- logit_prm(prop) * se
  lower <- expit(prop_logit - za * se_logit)
  upper <- expit(prop_logit + za * se_logit)
  list(lower = lower, upper = upper)
}
