# Supplementary material for: Predicting Win‐Loss Probabilities for Composite Time‐to‐Event Outcomes Under The Proportional Win‐Fractions Regression Model
Source: Stat Med. 2026 Apr 28;45:e70569. doi: 10.1002/sim.70569 (PMC13124461; doi:10.1002/sim.70569)
Supplement: Supplementary file 2 — Data S2: sim70569‐sup‐0002‐Supinfo.zip. [file SIM-45-0-s001.zip › R-code to reproduce results/data_generating_code.R]

library(WR)
library(gumbel)
library(tidyverse)

source("basic_functions.R")
source("model_parameter_specification.R")

N <- 2000
set.seed(123)
## Function to simulate N datasets with n samples each

simulate_n <- function(N, n, beta0, lambdaH, lambdaD, kappa, lambdaC, fmin, fmax, f_Z1 = NULL){
  tibble(
    sim_id = 1:N
  ) %>%
    mutate(
      data = map(sim_id, ~ generate_gb_data(n, beta0, lambdaH, lambdaD, kappa, lambdaC, fmin, fmax,
                                            f_Z1 = f_Z1)) # Generate datasets
    )
}


# Generate data with different sample size n
n_list <- c(100, 200, 500, 1000, 2000)

for (n in n_list){
  data = simulate_n(N, n, beta0, lambdaH, lambdaD, kappa, lambdaC, fmin, fmax)
  saveRDS(data, paste0("simulated_datasets/data_n", n, ".rds"))
  rm(data)
}
