# Supplementary material for: Predicting Win‐Loss Probabilities for Composite Time‐to‐Event Outcomes Under The Proportional Win‐Fractions Regression Model
Source: Stat Med. 2026 Apr 28;45:e70569. doi: 10.1002/sim.70569 (PMC13124461; doi:10.1002/sim.70569)
Supplement: Supplementary file 2 — Data S2: sim70569‐sup‐0002‐Supinfo.zip. [file SIM-45-0-s001.zip › R-code to reproduce results/MCsimu_true_win_prob_under_nonPW_code.R]

# Need functions in this experimental code for the WR package
source("functions_pwreg1.R")
library(WR)
library(gumbel)
library(tidyverse)

# Set censoring parameters so outcomes are essentially uncensored within [0, 4]
#censoring
lambdaC <- 0.00001
fmin <- 4
fmax <- 4.1
n <- 1000

# Generate two groups of data with fixed z

# Simulate bivariate Gumbel random variables --------------------
# Modified to have betaH and betaD separately, potentially misspecifying PW/PH models
generate_gb_data_z <- function(n, z, betaH, betaD, lambdaH, lambdaD, kappa, lambdaC, fmin, fmax,
                                  f_Z1 = NULL) {
  # Censoring
  # Expn(lambdaC) \wedge U(fmin, fmax)
  C <- pmin(rexp(n, lambdaC), (fmax - fmin) * runif(n) + fmin)
  # Simulate bivariate Gumbel random variables
  outcomes <- rgumbel(n, alpha = kappa, dim = 2, method = 1)
  # Simulate covariates (Z1 Bernoulli(0.5); Z2 Z3: N(0, 1))
  Z <- tibble(
    matrix(rep(z, each = n), n, length(z))
  )
  # This only goes to outcome generation
  if (!is.null(f_Z1)) {
    Z_outcomes <- Z |>
      mutate(
        Z1 = f_Z1(Z1)
      )
  } else{
    Z_outcomes <- Z
  }


  Zmat <- as.matrix(Z_outcomes)

  # Generate outcomes based on conditional dist
  U1 <- outcomes[, 1]
  U2 <- outcomes[, 2]
  nonfatal_time <- -log(U1) / (lambdaH * exp(- Zmat %*% betaH))
  death_time <- -log(U2) / (lambdaD * exp(- Zmat %*% betaD))
  # Combine data to wide format
  df_wide <- tibble(
    id = 1:n,
    nonfatal_time = as.vector(nonfatal_time),
    death_time = as.vector(death_time),
    censor_time = C,
    Z
  )

  # Wide to long
  df <- df_wide |>
    group_by(id) |>
    reframe(
      ts = time_fun(death_time, nonfatal_time, censor_time)
    ) |>
    unnest(ts) |>
    left_join(
      tibble(id = 1:n, Z),
      by = "id")

  df
}


df_z1 <- generate_gb_data_z(n, z = c(1, 0, 0), betaH, betaD,
                           lambdaH, lambdaD, kappa,
                           lambdaC, fmin, fmax)
df_z2 <- generate_gb_data_z(n, z = c(0, 0, 0), betaH, betaD,
                           lambdaH, lambdaD, kappa,
                           lambdaC, fmin, fmax)

# long to wide
df_z1_wide <- df_z1 |>
  group_by(id) |>
  reframe(
    results = long_to_wide_death_nf(time, status)
  ) |>
  mutate(
    names = rep(c("death_time", "nonfatal_time", "fu_time"), n)
  ) |>
  pivot_wider(
    names_from = names,
    values_from = results
  )

df_z2_wide <- df_z2 |>
  group_by(id) |>
  reframe(
    results = long_to_wide_death_nf(time, status)
  ) |>
  mutate(
    names = rep(c("death_time", "nonfatal_time", "fu_time"), n)
  ) |>
  pivot_wider(
    names_from = names,
    values_from = results
  )


# Cross df_z1_wide with df_z2_wide to compute true win probability
# Generate all pairwise combinations
pairwise_tibble <- crossing(i = df_z1_wide, j = df_z2_wide) %>%
  filter(i |> row_number() < j |> row_number()) |>
  unnest(c(i, j), names_sep = "_")


time <- 1

times <- seq(0, 4, by = 0.1)
win_loss_df <- tibble(
  time = times,
  win = vector("list", length(times))
)

for (k in 1:length(times)){
  time <- times[k]
# Compute pairwise wins and losses
pw_win_time <- pairwise_tibble |>
  mutate(
    win_death = case_when(
      j_death_time < pmin(i_death_time, i_fu_time, time) ~ 1,
      i_death_time < pmin(j_death_time, j_fu_time, time) ~ -1,
      TRUE ~ 0
    ),
    win_nonfatal = if_else(win_death == 0, case_when(
      j_nonfatal_time < pmin(i_nonfatal_time, i_fu_time, time) ~ 1,
      i_nonfatal_time < pmin(j_nonfatal_time, j_fu_time, time) ~ -1,
      TRUE ~ 0
    ), 0),
    win = win_death + win_nonfatal,
    component = case_when(
      win_death != 0 ~ "death",
      win_nonfatal != 0 ~ "nonfatal",
      TRUE ~ "tie"
    )
  ) |>
  pull(
    win
  )

  win_loss_df$win[[k]] <- pw_win_time
  print(k)
}

win_loss_true <- win_loss_df |>
  mutate(
    win_prob = map_dbl(win, ~ mean(.x == 1)),
    loss_prob = map_dbl(win, ~ mean(.x == -1)),
    tie_prob = map_dbl(win, ~ mean(.x == 0))
  ) |>
  select(time, win_prob, loss_prob, tie_prob)

saveRDS(win_loss_true, "simulated_datasets/true_win_loss_prob_under_nonPW.rds")
# compare with the estimates
