# Supplementary material for: Predicting Win‐Loss Probabilities for Composite Time‐to‐Event Outcomes Under The Proportional Win‐Fractions Regression Model
Source: Stat Med. 2026 Apr 28;45:e70569. doi: 10.1002/sim.70569 (PMC13124461; doi:10.1002/sim.70569)
Supplement: Supplementary file 2 — Data S2: sim70569‐sup‐0002‐Supinfo.zip. [file SIM-45-0-s001.zip › R-code to reproduce results/model_fitting_code.R]

library(WR)
library(gumbel)
library(tidyverse)

source("basic_functions.R")

# Model fitting for different sample size n --------------------------------
n_list <- c(100, 200, 500, 1000)

for (n in n_list){
  mod_fit <- readRDS(paste0("simulated_datasets/data_n", n, ".rds")) |>
    mutate(
    obj = map(data, fit_pw_model)
  )
saveRDS(mod_fit, paste0("model_fitting_results/mod_fit_n", n, ".rds"))
rm(mod_fit)
}


# Fit model for n = 2000 piecemeal to save memory ------------------------
n <- 2000

dat_n2000 <- readRDS(paste0("simulated_datasets/data_n", n, ".rds"))

mod_fit_n2000_p1 <- dat_n2000 |>
  filter(sim_id %in% c(1:500)) |>
  mutate(
    obj = map(data, fit_pw_model)
  )
saveRDS(mod_fit_n2000_p1, paste0("model_fitting_results/mod_fit_n", n, "p1.rds"))
rm(mod_fit_n2000_p1)

mod_fit_n2000_p2 <- dat_n2000 |>
  filter(sim_id %in% c(501:1000)) |>
  mutate(
    obj = map(data, fit_pw_model)
  )
saveRDS(mod_fit_n2000_p2, paste0("model_fitting_results/mod_fit_n", n, "p2.rds"))
rm(mod_fit_n2000_p2)

mod_fit_n2000_p3 <- dat_n2000 |>
  filter(sim_id %in% c(1001:1500)) |>
  mutate(
    obj = map(data, fit_pw_model)
  )
saveRDS(mod_fit_n2000_p3, paste0("model_fitting_results/mod_fit_n", n, "p3.rds"))
rm(mod_fit_n2000_p3)

mod_fit_n2000_p4 <- dat_n2000 |>
  filter(sim_id %in% c(1501:2000)) |>
  mutate(
    obj = map(data, fit_pw_model)
  )
saveRDS(mod_fit_n2000_p4, paste0("model_fitting_results/mod_fit_n", n, "p4.rds"))
rm(mod_fit_n2000_p4)
