# Supplementary material for: Predicting Win‐Loss Probabilities for Composite Time‐to‐Event Outcomes Under The Proportional Win‐Fractions Regression Model
Source: Stat Med. 2026 Apr 28;45:e70569. doi: 10.1002/sim.70569 (PMC13124461; doi:10.1002/sim.70569)
Supplement: Supplementary file 2 — Data S2: sim70569‐sup‐0002‐Supinfo.zip. [file SIM-45-0-s001.zip › R-code to reproduce results/model_parameter_specification.R]

## Individual experiments
# Fix parameters
kappa <- 2
#hazard rates
lambdaH <- 1
lambdaD <- 0.1
# lambdaD <- 1
#censoring
lambdaC <- 0.02
fmin <- 0.2
fmax <- 4
# beta0=c(0,-0)
beta0 <- c(0.5, 0, -0.5)
