# Supplementary material for: Predicting Win‐Loss Probabilities for Composite Time‐to‐Event Outcomes Under The Proportional Win‐Fractions Regression Model
Source: Stat Med. 2026 Apr 28;45:e70569. doi: 10.1002/sim.70569 (PMC13124461; doi:10.1002/sim.70569)
Supplement: Supplementary file 2 — Data S2: sim70569‐sup‐0002‐Supinfo.zip. [file SIM-45-0-s001.zip › R-code to reproduce results/model_predicting_code.R]

library(WR)
library(gumbel)
library(tidyverse)

source("basic_functions.R")


# Model fitting for different sample size n --------------------------------

z1 <- c(1, 0, 0)
z2 <- c(0, 0, 0)
z3 <- c(-1, 0, 0)


# Cut-off time points (ensure a smooth curve)
ts <- c(seq(0.05, 1, by = 0.05), seq(1.1, 2, by = 0.1), 2.2, 2.5, 3, 3.5, 4)

n_list <- c(100, 200, 500, 1000, 2000)


for (n in n_list){

  mods <- readRDS(paste0("model_fitting_results/mod_fit_n", n, ".rds"))

  # z1 vs z2
  preds12 <- mods |>
    mutate(preds = map(obj, ~ predict(., z1, z2, contrast = TRUE)))
  preds12_t <- preds12 |>
    mutate(preds_t = map(preds, ~ extract_preds(., ts))) |>
    select(sim_id, preds_t) |>
    unnest(preds_t) |>
    unnest(results)

  saveRDS(preds12_t, paste0("model_predicting_results/preds12_t_n", n, ".rds"))
  rm(preds12, preds12_t)

  # z2 vs z3
  preds23 <- mods |>
    mutate(preds = map(obj, ~ predict(., z2, z3, contrast = TRUE)))
  preds23_t <- preds23 |>
    mutate(preds_t = map(preds, ~ extract_preds(., ts))) |>
    select(sim_id, preds_t) |>
    unnest(preds_t) |>
    unnest(results)

  saveRDS(preds23_t, paste0("model_predicting_results/preds23_t_n", n, ".rds"))
  rm(preds23, preds23_t)
}
