# Supplementary material for: Predicting Win‐Loss Probabilities for Composite Time‐to‐Event Outcomes Under The Proportional Win‐Fractions Regression Model
Source: Stat Med. 2026 Apr 28;45:e70569. doi: 10.1002/sim.70569 (PMC13124461; doi:10.1002/sim.70569)
Supplement: Supplementary file 2 — Data S2: sim70569‐sup‐0002‐Supinfo.zip. [file SIM-45-0-s001.zip › R-code to reproduce results/README.txt]

wl_probs.qmd: Quarto file containing a step-by-step guide to repoduce the numerical results in the simulations studies (Section 3) and real data analysis (Section 4) in the manuscript.

wl_probs.html: the compiled html file.
