# Supplementary material for: Predicting Win‐Loss Probabilities for Composite Time‐to‐Event Outcomes Under The Proportional Win‐Fractions Regression Model
Source: Stat Med. 2026 Apr 28;45:e70569. doi: 10.1002/sim.70569 (PMC13124461; doi:10.1002/sim.70569)
Supplement: Supplementary file 2 — Data S2: sim70569‐sup‐0002‐Supinfo.zip. [file SIM-45-0-s001.zip › R-code to reproduce results/wl_probs_files/libs/bootstrap/bootstrap-8a79a254b8e706d3c925cde0a310d4f0.min.css]

/*!
 * Bootstrap  v5.3.1 (https://getbootstrap.com/)
 * Copyright 2011-2023 The Bootstrap Authors
 * Licensed under MIT (https://github.com/twbs/bootstrap/blob/main/LICENSE)
 */:root,[data-bs-theme=light]{--bs-blue: #0d6efd;--bs-indigo: #6610f2;--bs-purple: #6f42c1;--bs-pink: #d63384;--bs-red: #dc3545;--bs-orange: #fd7e14;--bs-yellow: #ffc107;--bs-green: #198754;--bs-teal: #20c997;--bs-cyan: #0dcaf0;--bs-black: #000;--bs-white: #ffffff;--bs-gray: #6c757d;--bs-gray-dark: #343a40;--bs-gray-100: #f8f9fa;--bs-gray-200: #e9ecef;--bs-gray-300: #dee2e6;--bs-gray-400: #ced4da;--bs-gray-500: #adb5bd;--bs-gray-600: #6c757d;--bs-gray-700: #495057;--bs-gray-800: #343a40;--bs-gray-900: #212529;--bs-default: #dee2e6;--bs-primary: #0d6efd;--bs-secondary: #6c757d;--bs-success: #198754;--bs-info: #0dcaf0;--bs-warning: #ffc107;--bs-danger: #dc3545;--bs-light: #f8f9fa;--bs-dark: #212529;--bs-default-rgb: 222, 226, 230;--bs-primary-rgb: 13, 110, 253;--bs-secondary-rgb: 108, 117, 125;--bs-success-rgb: 25, 135, 84;--bs-info-rgb: 13, 202, 240;--bs-warning-rgb: 255, 193, 7;--bs-danger-rgb: 220, 53, 69;--bs-light-rgb: 248, 249, 250;--bs-dark-rgb: 33, 37, 41;--bs-primary-text-emphasis: #052c65;--bs-secondary-text-emphasis: #2b2f32;--bs-success-text-emphasis: #0a3622;--bs-info-text-emphasis: #055160;--bs-warning-text-emphasis: #664d03;--bs-danger-text-emphasis: #58151c;--bs-light-text-emphasis: #495057;--bs-dark-text-emphasis: #495057;--bs-primary-bg-subtle: #cfe2ff;--bs-secondary-bg-subtle: #e2e3e5;--bs-success-bg-subtle: #d1e7dd;--bs-info-bg-subtle: #cff4fc;--bs-warning-bg-subtle: #fff3cd;--bs-danger-bg-subtle: #f8d7da;--bs-light-bg-subtle: #fcfcfd;--bs-dark-bg-subtle: #ced4da;--bs-primary-border-subtle: #9ec5fe;--bs-secondary-border-subtle: #c4c8cb;--bs-success-border-subtle: #a3cfbb;--bs-info-border-subtle: #9eeaf9;--bs-warning-border-subtle: #ffe69c;--bs-danger-border-subtle: #f1aeb5;--bs-light-border-subtle: #e9ecef;--bs-dark-border-subtle: #adb5bd;--bs-white-rgb: 255, 255, 255;--bs-black-rgb: 0, 0, 0;--bs-font-sans-serif: system-ui, -apple-system, "Segoe UI", Roboto, "Helvetica Neue", "Noto Sans", "Liberation Sans", Arial, sans-serif, "Apple Color Emoji", "Segoe UI Emoji", "Segoe UI Symbol", "Noto Color Emoji";--bs-font-monospace: SFMono-Regular, Menlo, Monaco, Consolas, "Liberation Mono", "Courier New", monospace;--bs-gradient: linear-gradient(180deg, rgba(255, 255, 255, 0.15), rgba(255, 255, 255, 0));--bs-root-font-size: 17px;--bs-body-font-family: system-ui, -apple-system, "Segoe UI", Roboto, "Helvetica Neue", "Noto Sans", "Liberation Sans", Arial, sans-serif, "Apple Color Emoji", "Segoe UI Emoji", "Segoe UI Symbol", "Noto Color Emoji";--bs-body-font-size:1rem;--bs-body-font-weight: 400;--bs-body-line-height: 1.5;--bs-body-color: #212529;--bs-body-color-rgb: 33, 37, 41;--bs-body-bg: #ffffff;--bs-body-bg-rgb: 255, 255, 255;--bs-emphasis-color: #000;--bs-emphasis-color-rgb: 0, 0, 0;--bs-secondary-color: rgba(33, 37, 41, 0.75);--bs-secondary-color-rgb: 33, 37, 41;--bs-secondary-bg: #e9ecef;--bs-secondary-bg-rgb: 233, 236, 239;--bs-tertiary-color: rgba(33, 37, 41, 0.5);--bs-tertiary-color-rgb: 33, 37, 41;--bs-tertiary-bg: #f8f9fa;--bs-tertiary-bg-rgb: 248, 249, 250;--bs-heading-color: inherit;--bs-link-color: #0d6efd;--bs-link-color-rgb: 13, 110, 253;--bs-link-decoration: underline;--bs-link-hover-color: #0a58ca;--bs-link-hover-color-rgb: 10, 88, 202;--bs-code-color: #7d12ba;--bs-highlight-bg: #fff3cd;--bs-border-width: 1px;--bs-border-style: solid;--bs-border-color: white;--bs-border-color-translucent: rgba(0, 0, 0, 0.175);--bs-border-radius: 0.375rem;--bs-border-radius-sm: 0.25rem;--bs-border-radius-lg: 0.5rem;--bs-border-radius-xl: 1rem;--bs-border-radius-xxl: 2rem;--bs-border-radius-2xl: var(--bs-border-radius-xxl);--bs-border-radius-pill: 50rem;--bs-box-shadow: 0 0.5rem 1rem rgba(0, 0, 0, 0.15);--bs-box-shadow-sm: 0 0.125rem 0.25rem rgba(0, 0, 0, 0.075);--bs-box-shadow-lg: 0 1rem 3rem rgba(0, 0, 0, 0.175);--bs-box-shadow-inset: inset 0 1px 2px rgba(0, 0, 0, 0.075);--bs-focus-ring-width: 0.25rem;--bs-focus-ring-opacity: 0.25;--bs-focus-ring-color: rgba(13, 110, 253, 0.25);--bs-form-valid-color: #198754;--bs-form-valid-border-color: #198754;--bs-form-invalid-color: #dc3545;--bs-form-invalid-border-color: #dc3545}[data-bs-theme=dark]{color-scheme:dark;--bs-body-color: #dee2e6;--bs-body-color-rgb: 222, 226, 230;--bs-body-bg: #212529;--bs-body-bg-rgb: 33, 37, 41;--bs-emphasis-color: #ffffff;--bs-emphasis-color-rgb: 255, 255, 255;--bs-secondary-color: rgba(222, 226, 230, 0.75);--bs-secondary-color-rgb: 222, 226, 230;--bs-secondary-bg: #343a40;--bs-secondary-bg-rgb: 52, 58, 64;--bs-tertiary-color: rgba(222, 226, 230, 0.5);--bs-tertiary-color-rgb: 222, 226, 230;--bs-tertiary-bg: #2b3035;--bs-tertiary-bg-rgb: 43, 48, 53;--bs-primary-text-emphasis: #6ea8fe;--bs-secondary-text-emphasis: #a7acb1;--bs-success-text-emphasis: #75b798;--bs-info-text-emphasis: #6edff6;--bs-warning-text-emphasis: #ffda6a;--bs-danger-text-emphasis: #ea868f;--bs-light-text-emphasis: #f8f9fa;--bs-dark-text-emphasis: #dee2e6;--bs-primary-bg-subtle: #031633;--bs-secondary-bg-subtle: #161719;--bs-success-bg-subtle: #051b11;--bs-info-bg-subtle: #032830;--bs-warning-bg-subtle: #332701;--bs-danger-bg-subtle: #2c0b0e;--bs-light-bg-subtle: #343a40;--bs-dark-bg-subtle: #1a1d20;--bs-primary-border-subtle: #084298;--bs-secondary-border-subtle: #41464b;--bs-success-border-subtle: #0f5132;--bs-info-border-subtle: #087990;--bs-warning-border-subtle: #997404;--bs-danger-border-subtle: #842029;--bs-light-border-subtle: #495057;--bs-dark-border-subtle: #343a40;--bs-heading-color: inherit;--bs-link-color: #6ea8fe;--bs-link-hover-color: #8bb9fe;--bs-link-color-rgb: 110, 168, 254;--bs-link-hover-color-rgb: 139, 185, 254;--bs-code-color: white;--bs-border-color: #495057;--bs-border-color-translucent: rgba(255, 255, 255, 0.15);--bs-form-valid-color: #75b798;--bs-form-valid-border-color: #75b798;--bs-form-invalid-color: #ea868f;--bs-form-invalid-border-color: #ea868f}*,*::before,*::after{box-sizing:border-box}:root{font-size:var(--bs-root-font-size)}body{margin:0;font-family:var(--bs-body-font-family);font-size:var(--bs-body-font-size);font-weight:var(--bs-body-font-weight);line-height:var(--bs-body-line-height);color:var(--bs-body-color);text-align:var(--bs-body-text-align);background-color:var(--bs-body-bg);-webkit-text-size-adjust:100%;-webkit-tap-highlight-color:rgba(0,0,0,0)}hr{margin:1rem 0;color:inherit;border:0;border-top:1px solid;opacity:.25}h6,.h6,h5,.h5,h4,.h4,h3,.h3,h2,.h2,h1,.h1{margin-top:0;margin-bottom:.5rem;font-weight:500;line-height:1.2;color:var(--bs-heading-color)}h1,.h1{font-size:calc(1.325rem + 0.9vw)}@media(min-width: 1200px){h1,.h1{font-size:2rem}}h2,.h2{font-size:calc(1.29rem + 0.48vw)}@media(min-width: 1200px){h2,.h2{font-size:1.65rem}}h3,.h3{font-size:calc(1.27rem + 0.24vw)}@media(min-width: 1200px){h3,.h3{font-size:1.45rem}}h4,.h4{font-size:1.25rem}h5,.h5{font-size:1.1rem}h6,.h6{font-size:1rem}p{margin-top:0;margin-bottom:1rem}abbr[title]{text-decoration:underline dotted;-webkit-text-decoration:underline dotted;-moz-text-decoration:underline dotted;-ms-text-decoration:underline dotted;-o-text-decoration:underline dotted;cursor:help;text-decoration-skip-ink:none}address{margin-bottom:1rem;font-style:normal;line-height:inherit}ol,ul{padding-left:2rem}ol,ul,dl{margin-top:0;margin-bottom:1rem}ol ol,ul ul,ol ul,ul ol{margin-bottom:0}dt{font-weight:700}dd{margin-bottom:.5rem;margin-left:0}blockquote{margin:0 0 1rem;padding:.625rem 1.25rem;border-left:.25rem solid #e9ecef}blockquote p:last-child,blockquote ul:last-child,blockquote ol:last-child{margin-bottom:0}b,strong{font-weight:bolder}small,.small{font-size:0.875em}mark,.mark{padding:.1875em;background-color:var(--bs-highlight-bg)}sub,sup{position:relative;font-size:0.75em;line-height:0;vertical-align:baseline}sub{bottom:-0.25em}sup{top:-0.5em}a{color:rgba(var(--bs-link-color-rgb), var(--bs-link-opacity, 1));text-decoration:underline;-webkit-text-decoration:underline;-moz-text-decoration:underline;-ms-text-decoration:underline;-o-text-decoration:underline}a:hover{--bs-link-color-rgb: var(--bs-link-hover-color-rgb)}a:not([href]):not([class]),a:not([href]):not([class]):hover{color:inherit;text-decoration:none}pre,code,kbd,samp{font-family:SFMono-Regular,Menlo,Monaco,Consolas,"Liberation Mono","Courier New",monospace;font-size:1em}pre{display:block;margin-top:0;margin-bottom:1rem;overflow:auto;font-size:0.875em;color:#000;background-color:#f8f9fa;line-height:1.5;padding:.5rem;border:1px solid var(--bs-border-color, white);border-radius:.375rem}pre code{background-color:rgba(0,0,0,0);font-size:inherit;color:inherit;word-break:normal}code{font-size:0.875em;color:var(--bs-code-color);background-color:#f8f9fa;border-radius:.375rem;padding:.125rem .25rem;word-wrap:break-word}a>code{color:inherit}kbd{padding:.4rem .4rem;font-size:0.875em;color:#fff;background-color:#212529;border-radius:.25rem}kbd kbd{padding:0;font-size:1em}figure{margin:0 0 1rem}img,svg{vertical-align:middle}table{caption-side:bottom;border-collapse:collapse}caption{padding-top:.5rem;padding-bottom:.5rem;color:rgba(33,37,41,.75);text-align:left}th{text-align:inherit;text-align:-webkit-match-parent}thead,tbody,tfoot,tr,td,th{border-color:inherit;border-style:solid;border-width:0}label{display:inline-block}button{border-radius:0}button:focus:not(:focus-visible){outline:0}input,button,select,optgroup,textarea{margin:0;font-family:inherit;font-size:inherit;line-height:inherit}button,select{text-transform:none}[role=button]{cursor:pointer}select{word-wrap:normal}select:disabled{opacity:1}[list]:not([type=date]):not([type=datetime-local]):not([type=month]):not([type=week]):not([type=time])::-webkit-calendar-picker-indicator{display:none !important}button,[type=button],[type=reset],[type=submit]{-webkit-appearance:button}button:not(:disabled),[type=button]:not(:disabled),[type=reset]:not(:disabled),[type=submit]:not(:disabled){cursor:pointer}::-moz-focus-inner{padding:0;border-style:none}textarea{resize:vertical}fieldset{min-width:0;padding:0;margin:0;border:0}legend{float:left;width:100%;padding:0;margin-bottom:.5rem;font-size:calc(1.275rem + 0.3vw);line-height:inherit}@media(min-width: 1200px){legend{font-size:1.5rem}}legend+*{clear:left}::-webkit-datetime-edit-fields-wrapper,::-webkit-datetime-edit-text,::-webkit-datetime-edit-minute,::-webkit-datetime-edit-hour-field,::-webkit-datetime-edit-day-field,::-webkit-datetime-edit-month-field,::-webkit-datetime-edit-year-field{padding:0}::-webkit-inner-spin-button{height:auto}[type=search]{-webkit-appearance:textfield;outline-offset:-2px}::-webkit-search-decoration{-webkit-appearance:none}::-webkit-color-swatch-wrapper{padding:0}::file-selector-button{font:inherit;-webkit-appearance:button}output{display:inline-block}iframe{border:0}summary{display:list-item;cursor:pointer}progress{vertical-align:baseline}[hidden]{display:none !important}.lead{font-size:1.25rem;font-weight:300}.display-1{font-size:calc(1.625rem + 4.5vw);font-weight:300;line-height:1.2}@media(min-width: 1200px){.display-1{font-size:5rem}}.display-2{font-size:calc(1.575rem + 3.9vw);font-weight:300;line-height:1.2}@media(min-width: 1200px){.display-2{font-size:4.5rem}}.display-3{font-size:calc(1.525rem + 3.3vw);font-weight:300;line-height:1.2}@media(min-width: 1200px){.display-3{font-size:4rem}}.display-4{font-size:calc(1.475rem + 2.7vw);font-weight:300;line-height:1.2}@media(min-width: 1200px){.display-4{font-size:3.5rem}}.display-5{font-size:calc(1.425rem + 2.1vw);font-weight:300;line-height:1.2}@media(min-width: 1200px){.display-5{font-size:3rem}}.display-6{font-size:calc(1.375rem + 1.5vw);font-weight:300;line-height:1.2}@media(min-width: 1200px){.display-6{font-size:2.5rem}}.list-unstyled{padding-left:0;list-style:none}.list-inline{padding-left:0;list-style:none}.list-inline-item{display:inline-block}.list-inline-item:not(:last-child){margin-right:.5rem}.initialism{font-size:0.875em;text-transform:uppercase}.blockquote{margin-bottom:1rem;font-size:1.25rem}.blockquote>:last-child{margin-bottom:0}.blockquote-footer{margin-top:-1rem;margin-bottom:1rem;font-size:0.875em;color:#6c757d}.blockquote-footer::before{content:"— "}.img-fluid{max-width:100%;height:auto}.img-thumbnail{padding:.25rem;background-color:#fff;border:1px solid #fff;border-radius:.375rem;max-width:100%;height:auto}.figure{display:inline-block}.figure-img{margin-bottom:.5rem;line-height:1}.figure-caption{font-size:0.875em;color:rgba(33,37,41,.75)}.container,.container-fluid,.container-xxl,.container-xl,.container-lg,.container-md,.container-sm{--bs-gutter-x: 1.5rem;--bs-gutter-y: 0;width:100%;padding-right:calc(var(--bs-gutter-x)*.5);padding-left:calc(var(--bs-gutter-x)*.5);margin-right:auto;margin-left:auto}@media(min-width: 576px){.container-sm,.container{max-width:540px}}@media(min-width: 768px){.container-md,.container-sm,.container{max-width:720px}}@media(min-width: 992px){.container-lg,.container-md,.container-sm,.container{max-width:960px}}@media(min-width: 1200px){.container-xl,.container-lg,.container-md,.container-sm,.container{max-width:1140px}}@media(min-width: 1400px){.container-xxl,.container-xl,.container-lg,.container-md,.container-sm,.container{max-width:1320px}}:root{--bs-breakpoint-xs: 0;--bs-breakpoint-sm: 576px;--bs-breakpoint-md: 768px;--bs-breakpoint-lg: 992px;--bs-breakpoint-xl: 1200px;--bs-breakpoint-xxl: 1400px}.grid{display:grid;grid-template-rows:repeat(var(--bs-rows, 1), 1fr);grid-template-columns:repeat(var(--bs-columns, 12), 1fr);gap:var(--bs-gap, 1.5rem)}.grid .g-col-1{grid-column:auto/span 1}.grid .g-col-2{grid-column:auto/span 2}.grid .g-col-3{grid-column:auto/span 3}.grid .g-col-4{grid-column:auto/span 4}.grid .g-col-5{grid-column:auto/span 5}.grid .g-col-6{grid-column:auto/span 6}.grid .g-col-7{grid-column:auto/span 7}.grid .g-col-8{grid-column:auto/span 8}.grid .g-col-9{grid-column:auto/span 9}.grid .g-col-10{grid-column:auto/span 10}.grid .g-col-11{grid-column:auto/span 11}.grid .g-col-12{grid-column:auto/span 12}.grid .g-start-1{grid-column-start:1}.grid .g-start-2{grid-column-start:2}.grid .g-start-3{grid-column-start:3}.grid .g-start-4{grid-column-start:4}.grid .g-start-5{grid-column-start:5}.grid .g-start-6{grid-column-start:6}.grid .g-start-7{grid-column-start:7}.grid .g-start-8{grid-column-start:8}.grid .g-start-9{grid-column-start:9}.grid .g-start-10{grid-column-start:10}.grid .g-start-11{grid-column-start:11}@media(min-width: 576px){.grid .g-col-sm-1{grid-column:auto/span 1}.grid .g-col-sm-2{grid-column:auto/span 2}.grid .g-col-sm-3{grid-column:auto/span 3}.grid .g-col-sm-4{grid-column:auto/span 4}.grid .g-col-sm-5{grid-column:auto/span 5}.grid .g-col-sm-6{grid-column:auto/span 6}.grid .g-col-sm-7{grid-column:auto/span 7}.grid .g-col-sm-8{grid-column:auto/span 8}.grid .g-col-sm-9{grid-column:auto/span 9}.grid .g-col-sm-10{grid-column:auto/span 10}.grid .g-col-sm-11{grid-column:auto/span 11}.grid .g-col-sm-12{grid-column:auto/span 12}.grid .g-start-sm-1{grid-column-start:1}.grid .g-start-sm-2{grid-column-start:2}.grid .g-start-sm-3{grid-column-start:3}.grid .g-start-sm-4{grid-column-start:4}.grid .g-start-sm-5{grid-column-start:5}.grid .g-start-sm-6{grid-column-start:6}.grid .g-start-sm-7{grid-column-start:7}.grid .g-start-sm-8{grid-column-start:8}.grid .g-start-sm-9{grid-column-start:9}.grid .g-start-sm-10{grid-column-start:10}.grid .g-start-sm-11{grid-column-start:11}}@media(min-width: 768px){.grid .g-col-md-1{grid-column:auto/span 1}.grid .g-col-md-2{grid-column:auto/span 2}.grid .g-col-md-3{grid-column:auto/span 3}.grid .g-col-md-4{grid-column:auto/span 4}.grid .g-col-md-5{grid-column:auto/span 5}.grid .g-col-md-6{grid-column:auto/span 6}.grid .g-col-md-7{grid-column:auto/span 7}.grid .g-col-md-8{grid-column:auto/span 8}.grid .g-col-md-9{grid-column:auto/span 9}.grid .g-col-md-10{grid-column:auto/span 10}.grid .g-col-md-11{grid-column:auto/span 11}.grid .g-col-md-12{grid-column:auto/span 12}.grid .g-start-md-1{grid-column-start:1}.grid .g-start-md-2{grid-column-start:2}.grid .g-start-md-3{grid-column-start:3}.grid .g-start-md-4{grid-column-start:4}.grid .g-start-md-5{grid-column-start:5}.grid .g-start-md-6{grid-column-start:6}.grid .g-start-md-7{grid-column-start:7}.grid .g-start-md-8{grid-column-start:8}.grid .g-start-md-9{grid-column-start:9}.grid .g-start-md-10{grid-column-start:10}.grid .g-start-md-11{grid-column-start:11}}@media(min-width: 992px){.grid .g-col-lg-1{grid-column:auto/span 1}.grid .g-col-lg-2{grid-column:auto/span 2}.grid .g-col-lg-3{grid-column:auto/span 3}.grid .g-col-lg-4{grid-column:auto/span 4}.grid .g-col-lg-5{grid-column:auto/span 5}.grid .g-col-lg-6{grid-column:auto/span 6}.grid .g-col-lg-7{grid-column:auto/span 7}.grid .g-col-lg-8{grid-column:auto/span 8}.grid .g-col-lg-9{grid-column:auto/span 9}.grid .g-col-lg-10{grid-column:auto/span 10}.grid .g-col-lg-11{grid-column:auto/span 11}.grid .g-col-lg-12{grid-column:auto/span 12}.grid .g-start-lg-1{grid-column-start:1}.grid .g-start-lg-2{grid-column-start:2}.grid .g-start-lg-3{grid-column-start:3}.grid .g-start-lg-4{grid-column-start:4}.grid .g-start-lg-5{grid-column-start:5}.grid .g-start-lg-6{grid-column-start:6}.grid .g-start-lg-7{grid-column-start:7}.grid .g-start-lg-8{grid-column-start:8}.grid .g-start-lg-9{grid-column-start:9}.grid .g-start-lg-10{grid-column-start:10}.grid .g-start-lg-11{grid-column-start:11}}@media(min-width: 1200px){.grid .g-col-xl-1{grid-column:auto/span 1}.grid .g-col-xl-2{grid-column:auto/span 2}.grid .g-col-xl-3{grid-column:auto/span 3}.grid .g-col-xl-4{grid-column:auto/span 4}.grid .g-col-xl-5{grid-column:auto/span 5}.grid .g-col-xl-6{grid-column:auto/span 6}.grid .g-col-xl-7{grid-column:auto/span 7}.grid .g-col-xl-8{grid-column:auto/span 8}.grid .g-col-xl-9{grid-column:auto/span 9}.grid .g-col-xl-10{grid-column:auto/span 10}.grid .g-col-xl-11{grid-column:auto/span 11}.grid .g-col-xl-12{grid-column:auto/span 12}.grid .g-start-xl-1{grid-column-start:1}.grid .g-start-xl-2{grid-column-start:2}.grid .g-start-xl-3{grid-column-start:3}.grid .g-start-xl-4{grid-column-start:4}.grid .g-start-xl-5{grid-column-start:5}.grid .g-start-xl-6{grid-column-start:6}.grid .g-start-xl-7{grid-column-start:7}.grid .g-start-xl-8{grid-column-start:8}.grid .g-start-xl-9{grid-column-start:9}.grid .g-start-xl-10{grid-column-start:10}.grid .g-start-xl-11{grid-column-start:11}}@media(min-width: 1400px){.grid .g-col-xxl-1{grid-column:auto/span 1}.grid .g-col-xxl-2{grid-column:auto/span 2}.grid .g-col-xxl-3{grid-column:auto/span 3}.grid .g-col-xxl-4{grid-column:auto/span 4}.grid .g-col-xxl-5{grid-column:auto/span 5}.grid .g-col-xxl-6{grid-column:auto/span 6}.grid .g-col-xxl-7{grid-column:auto/span 7}.grid .g-col-xxl-8{grid-column:auto/span 8}.grid .g-col-xxl-9{grid-column:auto/span 9}.grid .g-col-xxl-10{grid-column:auto/span 10}.grid .g-col-xxl-11{grid-column:auto/span 11}.grid .g-col-xxl-12{grid-column:auto/span 12}.grid .g-start-xxl-1{grid-column-start:1}.grid .g-start-xxl-2{grid-column-start:2}.grid .g-start-xxl-3{grid-column-start:3}.grid .g-start-xxl-4{grid-column-start:4}.grid .g-start-xxl-5{grid-column-start:5}.grid .g-start-xxl-6{grid-column-start:6}.grid .g-start-xxl-7{grid-column-start:7}.grid .g-start-xxl-8{grid-column-start:8}.grid .g-start-xxl-9{grid-column-start:9}.grid .g-start-xxl-10{grid-column-start:10}.grid .g-start-xxl-11{grid-column-start:11}}.table{--bs-table-color-type: initial;--bs-table-bg-type: initial;--bs-table-color-state: initial;--bs-table-bg-state: initial;--bs-table-color: #212529;--bs-table-bg: #ffffff;--bs-table-border-color: white;--bs-table-accent-bg: transparent;--bs-table-striped-color: #212529;--bs-table-striped-bg: rgba(0, 0, 0, 0.05);--bs-table-active-color: #212529;--bs-table-active-bg: rgba(0, 0, 0, 0.1);--bs-table-hover-color: #212529;--bs-table-hover-bg: rgba(0, 0, 0, 0.075);width:100%;margin-bottom:1rem;vertical-align:top;border-color:var(--bs-table-border-color)}.table>:not(caption)>*>*{padding:.5rem .5rem;color:var(--bs-table-color-state, var(--bs-table-color-type, var(--bs-table-color)));background-color:var(--bs-table-bg);border-bottom-width:1px;box-shadow:inset 0 0 0 9999px var(--bs-table-bg-state, var(--bs-table-bg-type, var(--bs-table-accent-bg)))}.table>tbody{vertical-align:inherit}.table>thead{vertical-align:bottom}.table-group-divider{border-top:calc(1px*2) solid #909294}.caption-top{caption-side:top}.table-sm>:not(caption)>*>*{padding:.25rem .25rem}.table-bordered>:not(caption)>*{border-width:1px 0}.table-bordered>:not(caption)>*>*{border-width:0 1px}.table-borderless>:not(caption)>*>*{border-bottom-width:0}.table-borderless>:not(:first-child){border-top-width:0}.table-striped>tbody>tr:nth-of-type(odd)>*{--bs-table-color-type: var(--bs-table-striped-color);--bs-table-bg-type: var(--bs-table-striped-bg)}.table-striped-columns>:not(caption)>tr>:nth-child(even){--bs-table-color-type: var(--bs-table-striped-color);--bs-table-bg-type: var(--bs-table-striped-bg)}.table-active{--bs-table-color-state: var(--bs-table-active-color);--bs-table-bg-state: var(--bs-table-active-bg)}.table-hover>tbody>tr:hover>*{--bs-table-color-state: var(--bs-table-hover-color);--bs-table-bg-state: var(--bs-table-hover-bg)}.table-primary{--bs-table-color: #000;--bs-table-bg: #cfe2ff;--bs-table-border-color: #bacbe6;--bs-table-striped-bg: #c5d7f2;--bs-table-striped-color: #000;--bs-table-active-bg: #bacbe6;--bs-table-active-color: #000;--bs-table-hover-bg: #bfd1ec;--bs-table-hover-color: #000;color:var(--bs-table-color);border-color:var(--bs-table-border-color)}.table-secondary{--bs-table-color: #000;--bs-table-bg: #e2e3e5;--bs-table-border-color: #cbccce;--bs-table-striped-bg: #d7d8da;--bs-table-striped-color: #000;--bs-table-active-bg: #cbccce;--bs-table-active-color: #000;--bs-table-hover-bg: #d1d2d4;--bs-table-hover-color: #000;color:var(--bs-table-color);border-color:var(--bs-table-border-color)}.table-success{--bs-table-color: #000;--bs-table-bg: #d1e7dd;--bs-table-border-color: #bcd0c7;--bs-table-striped-bg: #c7dbd2;--bs-table-striped-color: #000;--bs-table-active-bg: #bcd0c7;--bs-table-active-color: #000;--bs-table-hover-bg: #c1d6cc;--bs-table-hover-color: #000;color:var(--bs-table-color);border-color:var(--bs-table-border-color)}.table-info{--bs-table-color: #000;--bs-table-bg: #cff4fc;--bs-table-border-color: #badce3;--bs-table-striped-bg: #c5e8ef;--bs-table-striped-color: #000;--bs-table-active-bg: #badce3;--bs-table-active-color: #000;--bs-table-hover-bg: #bfe2e9;--bs-table-hover-color: #000;color:var(--bs-table-color);border-color:var(--bs-table-border-color)}.table-warning{--bs-table-color: #000;--bs-table-bg: #fff3cd;--bs-table-border-color: #e6dbb9;--bs-table-striped-bg: #f2e7c3;--bs-table-striped-color: #000;--bs-table-active-bg: #e6dbb9;--bs-table-active-color: #000;--bs-table-hover-bg: #ece1be;--bs-table-hover-color: #000;color:var(--bs-table-color);border-color:var(--bs-table-border-color)}.table-danger{--bs-table-color: #000;--bs-table-bg: #f8d7da;--bs-table-border-color: #dfc2c4;--bs-table-striped-bg: #eccccf;--bs-table-striped-color: #000;--bs-table-active-bg: #dfc2c4;--bs-table-active-color: #000;--bs-table-hover-bg: #e5c7ca;--bs-table-hover-color: #000;color:var(--bs-table-color);border-color:var(--bs-table-border-color)}.table-light{--bs-table-color: #000;--bs-table-bg: #f8f9fa;--bs-table-border-color: #dfe0e1;--bs-table-striped-bg: #ecedee;--bs-table-striped-color: #000;--bs-table-active-bg: #dfe0e1;--bs-table-active-color: #000;--bs-table-hover-bg: #e5e6e7;--bs-table-hover-color: #000;color:var(--bs-table-color);border-color:var(--bs-table-border-color)}.table-dark{--bs-table-color: #ffffff;--bs-table-bg: #212529;--bs-table-border-color: #373b3e;--bs-table-striped-bg: #2c3034;--bs-table-striped-color: #ffffff;--bs-table-active-bg: #373b3e;--bs-table-active-color: #ffffff;--bs-table-hover-bg: #323539;--bs-table-hover-color: #ffffff;color:var(--bs-table-color);border-color:var(--bs-table-border-color)}.table-responsive{overflow-x:auto;-webkit-overflow-scrolling:touch}@media(max-width: 575.98px){.table-responsive-sm{overflow-x:auto;-webkit-overflow-scrolling:touch}}@media(max-width: 767.98px){.table-responsive-md{overflow-x:auto;-webkit-overflow-scrolling:touch}}@media(max-width: 991.98px){.table-responsive-lg{overflow-x:auto;-webkit-overflow-scrolling:touch}}@media(max-width: 1199.98px){.table-responsive-xl{overflow-x:auto;-webkit-overflow-scrolling:touch}}@media(max-width: 1399.98px){.table-responsive-xxl{overflow-x:auto;-webkit-overflow-scrolling:touch}}.form-label,.shiny-input-container .control-label{margin-bottom:.5rem}.col-form-label{padding-top:calc(0.375rem + 1px);padding-bottom:calc(0.375rem + 1px);margin-bottom:0;font-size:inherit;line-height:1.5}.col-form-label-lg{padding-top:calc(0.5rem + 1px);padding-bottom:calc(0.5rem + 1px);font-size:1.25rem}.col-form-label-sm{padding-top:calc(0.25rem + 1px);padding-bottom:calc(0.25rem + 1px);font-size:0.875rem}.form-text{margin-top:.25rem;font-size:0.875em;color:rgba(33,37,41,.75)}.form-control{display:block;width:100%;padding:.375rem .75rem;font-size:1rem;font-weight:400;line-height:1.5;color:#212529;appearance:none;-webkit-appearance:none;-moz-appearance:none;-ms-appearance:none;-o-appearance:none;background-color:#fff;background-clip:padding-box;border:1px solid #fff;border-radius:.375rem;transition:border-color .15s ease-in-out,box-shadow .15s ease-in-out}@media(prefers-reduced-motion: reduce){.form-control{transition:none}}.form-control[type=file]{overflow:hidden}.form-control[type=file]:not(:disabled):not([readonly]){cursor:pointer}.form-control:focus{color:#212529;background-color:#fff;border-color:#86b7fe;outline:0;box-shadow:0 0 0 .25rem rgba(13,110,253,.25)}.form-control::-webkit-date-and-time-value{min-width:85px;height:1.5em;margin:0}.form-control::-webkit-datetime-edit{display:block;padding:0}.form-control::placeholder{color:rgba(33,37,41,.75);opacity:1}.form-control:disabled{background-color:#e9ecef;opacity:1}.form-control::file-selector-button{padding:.375rem .75rem;margin:-0.375rem -0.75rem;margin-inline-end:.75rem;color:#212529;background-color:#f8f9fa;pointer-events:none;border-color:inherit;border-style:solid;border-width:0;border-inline-end-width:1px;border-radius:0;transition:color .15s ease-in-out,background-color .15s ease-in-out,border-color .15s ease-in-out,box-shadow .15s ease-in-out}@media(prefers-reduced-motion: reduce){.form-control::file-selector-button{transition:none}}.form-control:hover:not(:disabled):not([readonly])::file-selector-button{background-color:#e9ecef}.form-control-plaintext{display:block;width:100%;padding:.375rem 0;margin-bottom:0;line-height:1.5;color:#212529;background-color:rgba(0,0,0,0);border:solid rgba(0,0,0,0);border-width:1px 0}.form-control-plaintext:focus{outline:0}.form-control-plaintext.form-control-sm,.form-control-plaintext.form-control-lg{padding-right:0;padding-left:0}.form-control-sm{min-height:calc(1.5em + 0.5rem + calc(1px * 2));padding:.25rem .5rem;font-size:0.875rem;border-radius:.25rem}.form-control-sm::file-selector-button{padding:.25rem .5rem;margin:-0.25rem -0.5rem;margin-inline-end:.5rem}.form-control-lg{min-height:calc(1.5em + 1rem + calc(1px * 2));padding:.5rem 1rem;font-size:1.25rem;border-radius:.5rem}.form-control-lg::file-selector-button{padding:.5rem 1rem;margin:-0.5rem -1rem;margin-inline-end:1rem}textarea.form-control{min-height:calc(1.5em + 0.75rem + calc(1px * 2))}textarea.form-control-sm{min-height:calc(1.5em + 0.5rem + calc(1px * 2))}textarea.form-control-lg{min-height:calc(1.5em + 1rem + calc(1px * 2))}.form-control-color{width:3rem;height:calc(1.5em + 0.75rem + calc(1px * 2));padding:.375rem}.form-control-color:not(:disabled):not([readonly]){cursor:pointer}.form-control-color::-moz-color-swatch{border:0 !important;border-radius:.375rem}.form-control-color::-webkit-color-swatch{border:0 !important;border-radius:.375rem}.form-control-color.form-control-sm{height:calc(1.5em + 0.5rem + calc(1px * 2))}.form-control-color.form-control-lg{height:calc(1.5em + 1rem + calc(1px * 2))}.form-select{--bs-form-select-bg-img: url("data:image/svg+xml,%3csvg xmlns='http://www.w3.org/2000/svg' viewBox='0 0 16 16'%3e%3cpath fill='none' stroke='%23343a40' stroke-linecap='round' stroke-linejoin='round' stroke-width='2' d='m2 5 6 6 6-6'/%3e%3c/svg%3e");display:block;width:100%;padding:.375rem 2.25rem .375rem .75rem;font-size:1rem;font-weight:400;line-height:1.5;color:#212529;appearance:none;-webkit-appearance:none;-moz-appearance:none;-ms-appearance:none;-o-appearance:none;background-color:#fff;background-image:var(--bs-form-select-bg-img),var(--bs-form-select-bg-icon, none);background-repeat:no-repeat;background-position:right .75rem center;background-size:16px 12px;border:1px solid #fff;border-radius:.375rem;transition:border-color .15s ease-in-out,box-shadow .15s ease-in-out}@media(prefers-reduced-motion: reduce){.form-select{transition:none}}.form-select:focus{border-color:#86b7fe;outline:0;box-shadow:0 0 0 .25rem rgba(13,110,253,.25)}.form-select[multiple],.form-select[size]:not([size="1"]){padding-right:.75rem;background-image:none}.form-select:disabled{background-color:#e9ecef}.form-select:-moz-focusring{color:rgba(0,0,0,0);text-shadow:0 0 0 #212529}.form-select-sm{padding-top:.25rem;padding-bottom:.25rem;padding-left:.5rem;font-size:0.875rem;border-radius:.25rem}.form-select-lg{padding-top:.5rem;padding-bottom:.5rem;padding-left:1rem;font-size:1.25rem;border-radius:.5rem}[data-bs-theme=dark] .form-select{--bs-form-select-bg-img: url("data:image/svg+xml,%3csvg xmlns='http://www.w3.org/2000/svg' viewBox='0 0 16 16'%3e%3cpath fill='none' stroke='%23dee2e6' stroke-linecap='round' stroke-linejoin='round' stroke-width='2' d='m2 5 6 6 6-6'/%3e%3c/svg%3e")}.form-check,.shiny-input-container .checkbox,.shiny-input-container .radio{display:block;min-height:1.5rem;padding-left:0;margin-bottom:.125rem}.form-check .form-check-input,.form-check .shiny-input-container .checkbox input,.form-check .shiny-input-container .radio input,.shiny-input-container .checkbox .form-check-input,.shiny-input-container .checkbox .shiny-input-container .checkbox input,.shiny-input-container .checkbox .shiny-input-container .radio input,.shiny-input-container .radio .form-check-input,.shiny-input-container .radio .shiny-input-container .checkbox input,.shiny-input-container .radio .shiny-input-container .radio input{float:left;margin-left:0}.form-check-reverse{padding-right:0;padding-left:0;text-align:right}.form-check-reverse .form-check-input{float:right;margin-right:0;margin-left:0}.form-check-input,.shiny-input-container .checkbox input,.shiny-input-container .checkbox-inline input,.shiny-input-container .radio input,.shiny-input-container .radio-inline input{--bs-form-check-bg: #ffffff;width:1em;height:1em;margin-top:.25em;vertical-align:top;appearance:none;-webkit-appearance:none;-moz-appearance:none;-ms-appearance:none;-o-appearance:none;background-color:var(--bs-form-check-bg);background-image:var(--bs-form-check-bg-image);background-repeat:no-repeat;background-position:center;background-size:contain;border:1px solid #fff;print-color-adjust:exact}.form-check-input[type=checkbox],.shiny-input-container .checkbox input[type=checkbox],.shiny-input-container .checkbox-inline input[type=checkbox],.shiny-input-container .radio input[type=checkbox],.shiny-input-container .radio-inline input[type=checkbox]{border-radius:.25em}.form-check-input[type=radio],.shiny-input-container .checkbox input[type=radio],.shiny-input-container .checkbox-inline input[type=radio],.shiny-input-container .radio input[type=radio],.shiny-input-container .radio-inline input[type=radio]{border-radius:50%}.form-check-input:active,.shiny-input-container .checkbox input:active,.shiny-input-container .checkbox-inline input:active,.shiny-input-container .radio input:active,.shiny-input-container .radio-inline input:active{filter:brightness(90%)}.form-check-input:focus,.shiny-input-container .checkbox input:focus,.shiny-input-container .checkbox-inline input:focus,.shiny-input-container .radio input:focus,.shiny-input-container .radio-inline input:focus{border-color:#86b7fe;outline:0;box-shadow:0 0 0 .25rem rgba(13,110,253,.25)}.form-check-input:checked,.shiny-input-container .checkbox input:checked,.shiny-input-container .checkbox-inline input:checked,.shiny-input-container .radio input:checked,.shiny-input-container .radio-inline input:checked{background-color:#0d6efd;border-color:#0d6efd}.form-check-input:checked[type=checkbox],.shiny-input-container .checkbox input:checked[type=checkbox],.shiny-input-container .checkbox-inline input:checked[type=checkbox],.shiny-input-container .radio input:checked[type=checkbox],.shiny-input-container .radio-inline input:checked[type=checkbox]{--bs-form-check-bg-image: url("data:image/svg+xml,%3csvg xmlns='http://www.w3.org/2000/svg' viewBox='0 0 20 20'%3e%3cpath fill='none' stroke='%23ffffff' stroke-linecap='round' stroke-linejoin='round' stroke-width='3' d='m6 10 3 3 6-6'/%3e%3c/svg%3e")}.form-check-input:checked[type=radio],.shiny-input-container .checkbox input:checked[type=radio],.shiny-input-container .checkbox-inline input:checked[type=radio],.shiny-input-container .radio input:checked[type=radio],.shiny-input-container .radio-inline input:checked[type=radio]{--bs-form-check-bg-image: url("data:image/svg+xml,%3csvg xmlns='http://www.w3.org/2000/svg' viewBox='-4 -4 8 8'%3e%3ccircle r='2' fill='%23ffffff'/%3e%3c/svg%3e")}.form-check-input[type=checkbox]:indeterminate,.shiny-input-container .checkbox input[type=checkbox]:indeterminate,.shiny-input-container .checkbox-inline input[type=checkbox]:indeterminate,.shiny-input-container .radio input[type=checkbox]:indeterminate,.shiny-input-container .radio-inline input[type=checkbox]:indeterminate{background-color:#0d6efd;border-color:#0d6efd;--bs-form-check-bg-image: url("data:image/svg+xml,%3csvg xmlns='http://www.w3.org/2000/svg' viewBox='0 0 20 20'%3e%3cpath fill='none' stroke='%23ffffff' stroke-linecap='round' stroke-linejoin='round' stroke-width='3' d='M6 10h8'/%3e%3c/svg%3e")}.form-check-input:disabled,.shiny-input-container .checkbox input:disabled,.shiny-input-container .checkbox-inline input:disabled,.shiny-input-container .radio input:disabled,.shiny-input-container .radio-inline input:disabled{pointer-events:none;filter:none;opacity:.5}.form-check-input[disabled]~.form-check-label,.form-check-input[disabled]~span,.form-check-input:disabled~.form-check-label,.form-check-input:disabled~span,.shiny-input-container .checkbox input[disabled]~.form-check-label,.shiny-input-container .checkbox input[disabled]~span,.shiny-input-container .checkbox input:disabled~.form-check-label,.shiny-input-container .checkbox input:disabled~span,.shiny-input-container .checkbox-inline input[disabled]~.form-check-label,.shiny-input-container .checkbox-inline input[disabled]~span,.shiny-input-container .checkbox-inline input:disabled~.form-check-label,.shiny-input-container .checkbox-inline input:disabled~span,.shiny-input-container .radio input[disabled]~.form-check-label,.shiny-input-container .radio input[disabled]~span,.shiny-input-container .radio input:disabled~.form-check-label,.shiny-input-container .radio input:disabled~span,.shiny-input-container .radio-inline input[disabled]~.form-check-label,.shiny-input-container .radio-inline input[disabled]~span,.shiny-input-container .radio-inline input:disabled~.form-check-label,.shiny-input-container .radio-inline input:disabled~span{cursor:default;opacity:.5}.form-check-label,.shiny-input-container .checkbox label,.shiny-input-container .checkbox-inline label,.shiny-input-container .radio label,.shiny-input-container .radio-inline label{cursor:pointer}.form-switch{padding-left:2.5em}.form-switch .form-check-input{--bs-form-switch-bg: url("data:image/svg+xml,%3csvg xmlns='http://www.w3.org/2000/svg' viewBox='-4 -4 8 8'%3e%3ccircle r='3' fill='rgba%280, 0, 0, 0.25%29'/%3e%3c/svg%3e");width:2em;margin-left:-2.5em;background-image:var(--bs-form-switch-bg);background-position:left center;border-radius:2em;transition:background-position .15s ease-in-out}@media(prefers-reduced-motion: reduce){.form-switch .form-check-input{transition:none}}.form-switch .form-check-input:focus{--bs-form-switch-bg: url("data:image/svg+xml,%3csvg xmlns='http://www.w3.org/2000/svg' viewBox='-4 -4 8 8'%3e%3ccircle r='3' fill='%2386b7fe'/%3e%3c/svg%3e")}.form-switch .form-check-input:checked{background-position:right center;--bs-form-switch-bg: url("data:image/svg+xml,%3csvg xmlns='http://www.w3.org/2000/svg' viewBox='-4 -4 8 8'%3e%3ccircle r='3' fill='%23ffffff'/%3e%3c/svg%3e")}.form-switch.form-check-reverse{padding-right:2.5em;padding-left:0}.form-switch.form-check-reverse .form-check-input{margin-right:-2.5em;margin-left:0}.form-check-inline{display:inline-block;margin-right:1rem}.btn-check{position:absolute;clip:rect(0, 0, 0, 0);pointer-events:none}.btn-check[disabled]+.btn,.btn-check:disabled+.btn{pointer-events:none;filter:none;opacity:.65}[data-bs-theme=dark] .form-switch .form-check-input:not(:checked):not(:focus){--bs-form-switch-bg: url("data:image/svg+xml,%3csvg xmlns='http://www.w3.org/2000/svg' viewBox='-4 -4 8 8'%3e%3ccircle r='3' fill='rgba%28255, 255, 255, 0.25%29'/%3e%3c/svg%3e")}.form-range{width:100%;height:1.5rem;padding:0;appearance:none;-webkit-appearance:none;-moz-appearance:none;-ms-appearance:none;-o-appearance:none;background-color:rgba(0,0,0,0)}.form-range:focus{outline:0}.form-range:focus::-webkit-slider-thumb{box-shadow:0 0 0 1px #fff,0 0 0 .25rem rgba(13,110,253,.25)}.form-range:focus::-moz-range-thumb{box-shadow:0 0 0 1px #fff,0 0 0 .25rem rgba(13,110,253,.25)}.form-range::-moz-focus-outer{border:0}.form-range::-webkit-slider-thumb{width:1rem;height:1rem;margin-top:-0.25rem;appearance:none;-webkit-appearance:none;-moz-appearance:none;-ms-appearance:none;-o-appearance:none;background-color:#0d6efd;border:0;border-radius:1rem;transition:background-color .15s ease-in-out,border-color .15s ease-in-out,box-shadow .15s ease-in-out}@media(prefers-reduced-motion: reduce){.form-range::-webkit-slider-thumb{transition:none}}.form-range::-webkit-slider-thumb:active{background-color:#b6d4fe}.form-range::-webkit-slider-runnable-track{width:100%;height:.5rem;color:rgba(0,0,0,0);cursor:pointer;background-color:#f8f9fa;border-color:rgba(0,0,0,0);border-radius:1rem}.form-range::-moz-range-thumb{width:1rem;height:1rem;appearance:none;-webkit-appearance:none;-moz-appearance:none;-ms-appearance:none;-o-appearance:none;background-color:#0d6efd;border:0;border-radius:1rem;transition:background-color .15s ease-in-out,border-color .15s ease-in-out,box-shadow .15s ease-in-out}@media(prefers-reduced-motion: reduce){.form-range::-moz-range-thumb{transition:none}}.form-range::-moz-range-thumb:active{background-color:#b6d4fe}.form-range::-moz-range-track{width:100%;height:.5rem;color:rgba(0,0,0,0);cursor:pointer;background-color:#f8f9fa;border-color:rgba(0,0,0,0);border-radius:1rem}.form-range:disabled{pointer-events:none}.form-range:disabled::-webkit-slider-thumb{background-color:rgba(33,37,41,.75)}.form-range:disabled::-moz-range-thumb{background-color:rgba(33,37,41,.75)}.form-floating{position:relative}.form-floating>.form-control,.form-floating>.form-control-plaintext,.form-floating>.form-select{height:calc(3.5rem + calc(1px * 2));min-height:calc(3.5rem + calc(1px * 2));line-height:1.25}.form-floating>label{position:absolute;top:0;left:0;z-index:2;height:100%;padding:1rem .75rem;overflow:hidden;text-align:start;text-overflow:ellipsis;white-space:nowrap;pointer-events:none;border:1px solid rgba(0,0,0,0);transform-origin:0 0;transition:opacity .1s ease-in-out,transform .1s ease-in-out}@media(prefers-reduced-motion: reduce){.form-floating>label{transition:none}}.form-floating>.form-control,.form-floating>.form-control-plaintext{padding:1rem .75rem}.form-floating>.form-control::placeholder,.form-floating>.form-control-plaintext::placeholder{color:rgba(0,0,0,0)}.form-floating>.form-control:focus,.form-floating>.form-control:not(:placeholder-shown),.form-floating>.form-control-plaintext:focus,.form-floating>.form-control-plaintext:not(:placeholder-shown){padding-top:1.625rem;padding-bottom:.625rem}.form-floating>.form-control:-webkit-autofill,.form-floating>.form-control-plaintext:-webkit-autofill{padding-top:1.625rem;padding-bottom:.625rem}.form-floating>.form-select{padding-top:1.625rem;padding-bottom:.625rem}.form-floating>.form-control:focus~label,.form-floating>.form-control:not(:placeholder-shown)~label,.form-floating>.form-control-plaintext~label,.form-floating>.form-select~label{color:rgba(var(--bs-body-color-rgb), 0.65);transform:scale(0.85) translateY(-0.5rem) translateX(0.15rem)}.form-floating>.form-control:focus~label::after,.form-floating>.form-control:not(:placeholder-shown)~label::after,.form-floating>.form-control-plaintext~label::after,.form-floating>.form-select~label::after{position:absolute;inset:1rem .375rem;z-index:-1;height:1.5em;content:"";background-color:#fff;border-radius:.375rem}.form-floating>.form-control:-webkit-autofill~label{color:rgba(var(--bs-body-color-rgb), 0.65);transform:scale(0.85) translateY(-0.5rem) translateX(0.15rem)}.form-floating>.form-control-plaintext~label{border-width:1px 0}.form-floating>:disabled~label,.form-floating>.form-control:disabled~label{color:#6c757d}.form-floating>:disabled~label::after,.form-floating>.form-control:disabled~label::after{background-color:#e9ecef}.input-group{position:relative;display:flex;display:-webkit-flex;flex-wrap:wrap;-webkit-flex-wrap:wrap;align-items:stretch;-webkit-align-items:stretch;width:100%}.input-group>.form-control,.input-group>.form-select,.input-group>.form-floating{position:relative;flex:1 1 auto;-webkit-flex:1 1 auto;width:1%;min-width:0}.input-group>.form-control:focus,.input-group>.form-select:focus,.input-group>.form-floating:focus-within{z-index:5}.input-group .btn{position:relative;z-index:2}.input-group .btn:focus{z-index:5}.input-group-text{display:flex;display:-webkit-flex;align-items:center;-webkit-align-items:center;padding:.375rem .75rem;font-size:1rem;font-weight:400;line-height:1.5;color:#212529;text-align:center;white-space:nowrap;background-color:#f8f9fa;border:1px solid #fff;border-radius:.375rem}.input-group-lg>.form-control,.input-group-lg>.form-select,.input-group-lg>.input-group-text,.input-group-lg>.btn{padding:.5rem 1rem;font-size:1.25rem;border-radius:.5rem}.input-group-sm>.form-control,.input-group-sm>.form-select,.input-group-sm>.input-group-text,.input-group-sm>.btn{padding:.25rem .5rem;font-size:0.875rem;border-radius:.25rem}.input-group-lg>.form-select,.input-group-sm>.form-select{padding-right:3rem}.input-group:not(.has-validation)>:not(:last-child):not(.dropdown-toggle):not(.dropdown-menu):not(.form-floating),.input-group:not(.has-validation)>.dropdown-toggle:nth-last-child(n+3),.input-group:not(.has-validation)>.form-floating:not(:last-child)>.form-control,.input-group:not(.has-validation)>.form-floating:not(:last-child)>.form-select{border-top-right-radius:0;border-bottom-right-radius:0}.input-group.has-validation>:nth-last-child(n+3):not(.dropdown-toggle):not(.dropdown-menu):not(.form-floating),.input-group.has-validation>.dropdown-toggle:nth-last-child(n+4),.input-group.has-validation>.form-floating:nth-last-child(n+3)>.form-control,.input-group.has-validation>.form-floating:nth-last-child(n+3)>.form-select{border-top-right-radius:0;border-bottom-right-radius:0}.input-group>:not(:first-child):not(.dropdown-menu):not(.valid-tooltip):not(.valid-feedback):not(.invalid-tooltip):not(.invalid-feedback){margin-left:calc(1px*-1);border-top-left-radius:0;border-bottom-left-radius:0}.input-group>.form-floating:not(:first-child)>.form-control,.input-group>.form-floating:not(:first-child)>.form-select{border-top-left-radius:0;border-bottom-left-radius:0}.valid-feedback{display:none;width:100%;margin-top:.25rem;font-size:0.875em;color:#198754}.valid-tooltip{position:absolute;top:100%;z-index:5;display:none;max-width:100%;padding:.25rem .5rem;margin-top:.1rem;font-size:0.875rem;color:#fff;background-color:#198754;border-radius:.375rem}.was-validated :valid~.valid-feedback,.was-validated :valid~.valid-tooltip,.is-valid~.valid-feedback,.is-valid~.valid-tooltip{display:block}.was-validated .form-control:valid,.form-control.is-valid{border-color:#198754;padding-right:calc(1.5em + 0.75rem);background-image:url("data:image/svg+xml,%3csvg xmlns='http://www.w3.org/2000/svg' viewBox='0 0 8 8'%3e%3cpath fill='%23198754' d='M2.3 6.73.6 4.53c-.4-1.04.46-1.4 1.1-.8l1.1 1.4 3.4-3.8c.6-.63 1.6-.27 1.2.7l-4 4.6c-.43.5-.8.4-1.1.1z'/%3e%3c/svg%3e");background-repeat:no-repeat;background-position:right calc(0.375em + 0.1875rem) center;background-size:calc(0.75em + 0.375rem) calc(0.75em + 0.375rem)}.was-validated .form-control:valid:focus,.form-control.is-valid:focus{border-color:#198754;box-shadow:0 0 0 .25rem rgba(25,135,84,.25)}.was-validated textarea.form-control:valid,textarea.form-control.is-valid{padding-right:calc(1.5em + 0.75rem);background-position:top calc(0.375em + 0.1875rem) right calc(0.375em + 0.1875rem)}.was-validated .form-select:valid,.form-select.is-valid{border-color:#198754}.was-validated .form-select:valid:not([multiple]):not([size]),.was-validated .form-select:valid:not([multiple])[size="1"],.form-select.is-valid:not([multiple]):not([size]),.form-select.is-valid:not([multiple])[size="1"]{--bs-form-select-bg-icon: url("data:image/svg+xml,%3csvg xmlns='http://www.w3.org/2000/svg' viewBox='0 0 8 8'%3e%3cpath fill='%23198754' d='M2.3 6.73.6 4.53c-.4-1.04.46-1.4 1.1-.8l1.1 1.4 3.4-3.8c.6-.63 1.6-.27 1.2.7l-4 4.6c-.43.5-.8.4-1.1.1z'/%3e%3c/svg%3e");padding-right:4.125rem;background-position:right .75rem center,center right 2.25rem;background-size:16px 12px,calc(0.75em + 0.375rem) calc(0.75em + 0.375rem)}.was-validated .form-select:valid:focus,.form-select.is-valid:focus{border-color:#198754;box-shadow:0 0 0 .25rem rgba(25,135,84,.25)}.was-validated .form-control-color:valid,.form-control-color.is-valid{width:calc(3rem + calc(1.5em + 0.75rem))}.was-validated .form-check-input:valid,.form-check-input.is-valid{border-color:#198754}.was-validated .form-check-input:valid:checked,.form-check-input.is-valid:checked{background-color:#198754}.was-validated .form-check-input:valid:focus,.form-check-input.is-valid:focus{box-shadow:0 0 0 .25rem rgba(25,135,84,.25)}.was-validated .form-check-input:valid~.form-check-label,.form-check-input.is-valid~.form-check-label{color:#198754}.form-check-inline .form-check-input~.valid-feedback{margin-left:.5em}.was-validated .input-group>.form-control:not(:focus):valid,.input-group>.form-control:not(:focus).is-valid,.was-validated .input-group>.form-select:not(:focus):valid,.input-group>.form-select:not(:focus).is-valid,.was-validated .input-group>.form-floating:not(:focus-within):valid,.input-group>.form-floating:not(:focus-within).is-valid{z-index:3}.invalid-feedback{display:none;width:100%;margin-top:.25rem;font-size:0.875em;color:#dc3545}.invalid-tooltip{position:absolute;top:100%;z-index:5;display:none;max-width:100%;padding:.25rem .5rem;margin-top:.1rem;font-size:0.875rem;color:#fff;background-color:#dc3545;border-radius:.375rem}.was-validated :invalid~.invalid-feedback,.was-validated :invalid~.invalid-tooltip,.is-invalid~.invalid-feedback,.is-invalid~.invalid-tooltip{display:block}.was-validated .form-control:invalid,.form-control.is-invalid{border-color:#dc3545;padding-right:calc(1.5em + 0.75rem);background-image:url("data:image/svg+xml,%3csvg xmlns='http://www.w3.org/2000/svg' viewBox='0 0 12 12' width='12' height='12' fill='none' stroke='%23dc3545'%3e%3ccircle cx='6' cy='6' r='4.5'/%3e%3cpath stroke-linejoin='round' d='M5.8 3.6h.4L6 6.5z'/%3e%3ccircle cx='6' cy='8.2' r='.6' fill='%23dc3545' stroke='none'/%3e%3c/svg%3e");background-repeat:no-repeat;background-position:right calc(0.375em + 0.1875rem) center;background-size:calc(0.75em + 0.375rem) calc(0.75em + 0.375rem)}.was-validated .form-control:invalid:focus,.form-control.is-invalid:focus{border-color:#dc3545;box-shadow:0 0 0 .25rem rgba(220,53,69,.25)}.was-validated textarea.form-control:invalid,textarea.form-control.is-invalid{padding-right:calc(1.5em + 0.75rem);background-position:top calc(0.375em + 0.1875rem) right calc(0.375em + 0.1875rem)}.was-validated .form-select:invalid,.form-select.is-invalid{border-color:#dc3545}.was-validated .form-select:invalid:not([multiple]):not([size]),.was-validated .form-select:invalid:not([multiple])[size="1"],.form-select.is-invalid:not([multiple]):not([size]),.form-select.is-invalid:not([multiple])[size="1"]{--bs-form-select-bg-icon: url("data:image/svg+xml,%3csvg xmlns='http://www.w3.org/2000/svg' viewBox='0 0 12 12' width='12' height='12' fill='none' stroke='%23dc3545'%3e%3ccircle cx='6' cy='6' r='4.5'/%3e%3cpath stroke-linejoin='round' d='M5.8 3.6h.4L6 6.5z'/%3e%3ccircle cx='6' cy='8.2' r='.6' fill='%23dc3545' stroke='none'/%3e%3c/svg%3e");padding-right:4.125rem;background-position:right .75rem center,center right 2.25rem;background-size:16px 12px,calc(0.75em + 0.375rem) calc(0.75em + 0.375rem)}.was-validated .form-select:invalid:focus,.form-select.is-invalid:focus{border-color:#dc3545;box-shadow:0 0 0 .25rem rgba(220,53,69,.25)}.was-validated .form-control-color:invalid,.form-control-color.is-invalid{width:calc(3rem + calc(1.5em + 0.75rem))}.was-validated .form-check-input:invalid,.form-check-input.is-invalid{border-color:#dc3545}.was-validated .form-check-input:invalid:checked,.form-check-input.is-invalid:checked{background-color:#dc3545}.was-validated .form-check-input:invalid:focus,.form-check-input.is-invalid:focus{box-shadow:0 0 0 .25rem rgba(220,53,69,.25)}.was-validated .form-check-input:invalid~.form-check-label,.form-check-input.is-invalid~.form-check-label{color:#dc3545}.form-check-inline .form-check-input~.invalid-feedback{margin-left:.5em}.was-validated .input-group>.form-control:not(:focus):invalid,.input-group>.form-control:not(:focus).is-invalid,.was-validated .input-group>.form-select:not(:focus):invalid,.input-group>.form-select:not(:focus).is-invalid,.was-validated .input-group>.form-floating:not(:focus-within):invalid,.input-group>.form-floating:not(:focus-within).is-invalid{z-index:4}.btn{--bs-btn-padding-x: 0.75rem;--bs-btn-padding-y: 0.375rem;--bs-btn-font-family: ;--bs-btn-font-size:1rem;--bs-btn-font-weight: 400;--bs-btn-line-height: 1.5;--bs-btn-color: #212529;--bs-btn-bg: transparent;--bs-btn-border-width: 1px;--bs-btn-border-color: transparent;--bs-btn-border-radius: 0.375rem;--bs-btn-hover-border-color: transparent;--bs-btn-box-shadow: inset 0 1px 0 rgba(255, 255, 255, 0.15), 0 1px 1px rgba(0, 0, 0, 0.075);--bs-btn-disabled-opacity: 0.65;--bs-btn-focus-box-shadow: 0 0 0 0.25rem rgba(var(--bs-btn-focus-shadow-rgb), .5);display:inline-block;padding:var(--bs-btn-padding-y) var(--bs-btn-padding-x);font-family:var(--bs-btn-font-family);font-size:var(--bs-btn-font-size);font-weight:var(--bs-btn-font-weight);line-height:var(--bs-btn-line-height);color:var(--bs-btn-color);text-align:center;text-decoration:none;-webkit-text-decoration:none;-moz-text-decoration:none;-ms-text-decoration:none;-o-text-decoration:none;vertical-align:middle;cursor:pointer;user-select:none;-webkit-user-select:none;-moz-user-select:none;-ms-user-select:none;-o-user-select:none;border:var(--bs-btn-border-width) solid var(--bs-btn-border-color);border-radius:var(--bs-btn-border-radius);background-color:var(--bs-btn-bg);transition:color .15s ease-in-out,background-color .15s ease-in-out,border-color .15s ease-in-out,box-shadow .15s ease-in-out}@media(prefers-reduced-motion: reduce){.btn{transition:none}}.btn:hover{color:var(--bs-btn-hover-color);background-color:var(--bs-btn-hover-bg);border-color:var(--bs-btn-hover-border-color)}.btn-check+.btn:hover{color:var(--bs-btn-color);background-color:var(--bs-btn-bg);border-color:var(--bs-btn-border-color)}.btn:focus-visible{color:var(--bs-btn-hover-color);background-color:var(--bs-btn-hover-bg);border-color:var(--bs-btn-hover-border-color);outline:0;box-shadow:var(--bs-btn-focus-box-shadow)}.btn-check:focus-visible+.btn{border-color:var(--bs-btn-hover-border-color);outline:0;box-shadow:var(--bs-btn-focus-box-shadow)}.btn-check:checked+.btn,:not(.btn-check)+.btn:active,.btn:first-child:active,.btn.active,.btn.show{color:var(--bs-btn-active-color);background-color:var(--bs-btn-active-bg);border-color:var(--bs-btn-active-border-color)}.btn-check:checked+.btn:focus-visible,:not(.btn-check)+.btn:active:focus-visible,.btn:first-child:active:focus-visible,.btn.active:focus-visible,.btn.show:focus-visible{box-shadow:var(--bs-btn-focus-box-shadow)}.btn:disabled,.btn.disabled,fieldset:disabled .btn{color:var(--bs-btn-disabled-color);pointer-events:none;background-color:var(--bs-btn-disabled-bg);border-color:var(--bs-btn-disabled-border-color);opacity:var(--bs-btn-disabled-opacity)}.btn-default{--bs-btn-color: #000;--bs-btn-bg: #dee2e6;--bs-btn-border-color: #dee2e6;--bs-btn-hover-color: #000;--bs-btn-hover-bg: #e3e6ea;--bs-btn-hover-border-color: #e1e5e9;--bs-btn-focus-shadow-rgb: 189, 192, 196;--bs-btn-active-color: #000;--bs-btn-active-bg: #e5e8eb;--bs-btn-active-border-color: #e1e5e9;--bs-btn-active-shadow: inset 0 3px 5px rgba(0, 0, 0, 0.125);--bs-btn-disabled-color: #000;--bs-btn-disabled-bg: #dee2e6;--bs-btn-disabled-border-color: #dee2e6}.btn-primary{--bs-btn-color: #ffffff;--bs-btn-bg: #0d6efd;--bs-btn-border-color: #0d6efd;--bs-btn-hover-color: #ffffff;--bs-btn-hover-bg: #0b5ed7;--bs-btn-hover-border-color: #0a58ca;--bs-btn-focus-shadow-rgb: 49, 132, 253;--bs-btn-active-color: #ffffff;--bs-btn-active-bg: #0a58ca;--bs-btn-active-border-color: #0a53be;--bs-btn-active-shadow: inset 0 3px 5px rgba(0, 0, 0, 0.125);--bs-btn-disabled-color: #ffffff;--bs-btn-disabled-bg: #0d6efd;--bs-btn-disabled-border-color: #0d6efd}.btn-secondary{--bs-btn-color: #ffffff;--bs-btn-bg: #6c757d;--bs-btn-border-color: #6c757d;--bs-btn-hover-color: #ffffff;--bs-btn-hover-bg: #5c636a;--bs-btn-hover-border-color: #565e64;--bs-btn-focus-shadow-rgb: 130, 138, 145;--bs-btn-active-color: #ffffff;--bs-btn-active-bg: #565e64;--bs-btn-active-border-color: #51585e;--bs-btn-active-shadow: inset 0 3px 5px rgba(0, 0, 0, 0.125);--bs-btn-disabled-color: #ffffff;--bs-btn-disabled-bg: #6c757d;--bs-btn-disabled-border-color: #6c757d}.btn-success{--bs-btn-color: #ffffff;--bs-btn-bg: #198754;--bs-btn-border-color: #198754;--bs-btn-hover-color: #ffffff;--bs-btn-hover-bg: #157347;--bs-btn-hover-border-color: #146c43;--bs-btn-focus-shadow-rgb: 60, 153, 110;--bs-btn-active-color: #ffffff;--bs-btn-active-bg: #146c43;--bs-btn-active-border-color: #13653f;--bs-btn-active-shadow: inset 0 3px 5px rgba(0, 0, 0, 0.125);--bs-btn-disabled-color: #ffffff;--bs-btn-disabled-bg: #198754;--bs-btn-disabled-border-color: #198754}.btn-info{--bs-btn-color: #000;--bs-btn-bg: #0dcaf0;--bs-btn-border-color: #0dcaf0;--bs-btn-hover-color: #000;--bs-btn-hover-bg: #31d2f2;--bs-btn-hover-border-color: #25cff2;--bs-btn-focus-shadow-rgb: 11, 172, 204;--bs-btn-active-color: #000;--bs-btn-active-bg: #3dd5f3;--bs-btn-active-border-color: #25cff2;--bs-btn-active-shadow: inset 0 3px 5px rgba(0, 0, 0, 0.125);--bs-btn-disabled-color: #000;--bs-btn-disabled-bg: #0dcaf0;--bs-btn-disabled-border-color: #0dcaf0}.btn-warning{--bs-btn-color: #000;--bs-btn-bg: #ffc107;--bs-btn-border-color: #ffc107;--bs-btn-hover-color: #000;--bs-btn-hover-bg: #ffca2c;--bs-btn-hover-border-color: #ffc720;--bs-btn-focus-shadow-rgb: 217, 164, 6;--bs-btn-active-color: #000;--bs-btn-active-bg: #ffcd39;--bs-btn-active-border-color: #ffc720;--bs-btn-active-shadow: inset 0 3px 5px rgba(0, 0, 0, 0.125);--bs-btn-disabled-color: #000;--bs-btn-disabled-bg: #ffc107;--bs-btn-disabled-border-color: #ffc107}.btn-danger{--bs-btn-color: #ffffff;--bs-btn-bg: #dc3545;--bs-btn-border-color: #dc3545;--bs-btn-hover-color: #ffffff;--bs-btn-hover-bg: #bb2d3b;--bs-btn-hover-border-color: #b02a37;--bs-btn-focus-shadow-rgb: 225, 83, 97;--bs-btn-active-color: #ffffff;--bs-btn-active-bg: #b02a37;--bs-btn-active-border-color: #a52834;--bs-btn-active-shadow: inset 0 3px 5px rgba(0, 0, 0, 0.125);--bs-btn-disabled-color: #ffffff;--bs-btn-disabled-bg: #dc3545;--bs-btn-disabled-border-color: #dc3545}.btn-light{--bs-btn-color: #000;--bs-btn-bg: #f8f9fa;--bs-btn-border-color: #f8f9fa;--bs-btn-hover-color: #000;--bs-btn-hover-bg: #d3d4d5;--bs-btn-hover-border-color: #c6c7c8;--bs-btn-focus-shadow-rgb: 211, 212, 213;--bs-btn-active-color: #000;--bs-btn-active-bg: #c6c7c8;--bs-btn-active-border-color: #babbbc;--bs-btn-active-shadow: inset 0 3px 5px rgba(0, 0, 0, 0.125);--bs-btn-disabled-color: #000;--bs-btn-disabled-bg: #f8f9fa;--bs-btn-disabled-border-color: #f8f9fa}.btn-dark{--bs-btn-color: #ffffff;--bs-btn-bg: #212529;--bs-btn-border-color: #212529;--bs-btn-hover-color: #ffffff;--bs-btn-hover-bg: #424649;--bs-btn-hover-border-color: #373b3e;--bs-btn-focus-shadow-rgb: 66, 70, 73;--bs-btn-active-color: #ffffff;--bs-btn-active-bg: #4d5154;--bs-btn-active-border-color: #373b3e;--bs-btn-active-shadow: inset 0 3px 5px rgba(0, 0, 0, 0.125);--bs-btn-disabled-color: #ffffff;--bs-btn-disabled-bg: #212529;--bs-btn-disabled-border-color: #212529}.btn-outline-default{--bs-btn-color: #dee2e6;--bs-btn-border-color: #dee2e6;--bs-btn-hover-color: #000;--bs-btn-hover-bg: #dee2e6;--bs-btn-hover-border-color: #dee2e6;--bs-btn-focus-shadow-rgb: 222, 226, 230;--bs-btn-active-color: #000;--bs-btn-active-bg: #dee2e6;--bs-btn-active-border-color: #dee2e6;--bs-btn-active-shadow: inset 0 3px 5px rgba(0, 0, 0, 0.125);--bs-btn-disabled-color: #dee2e6;--bs-btn-disabled-bg: transparent;--bs-btn-disabled-border-color: #dee2e6;--bs-btn-bg: transparent;--bs-gradient: none}.btn-outline-primary{--bs-btn-color: #0d6efd;--bs-btn-border-color: #0d6efd;--bs-btn-hover-color: #ffffff;--bs-btn-hover-bg: #0d6efd;--bs-btn-hover-border-color: #0d6efd;--bs-btn-focus-shadow-rgb: 13, 110, 253;--bs-btn-active-color: #ffffff;--bs-btn-active-bg: #0d6efd;--bs-btn-active-border-color: #0d6efd;--bs-btn-active-shadow: inset 0 3px 5px rgba(0, 0, 0, 0.125);--bs-btn-disabled-color: #0d6efd;--bs-btn-disabled-bg: transparent;--bs-btn-disabled-border-color: #0d6efd;--bs-btn-bg: transparent;--bs-gradient: none}.btn-outline-secondary{--bs-btn-color: #6c757d;--bs-btn-border-color: #6c757d;--bs-btn-hover-color: #ffffff;--bs-btn-hover-bg: #6c757d;--bs-btn-hover-border-color: #6c757d;--bs-btn-focus-shadow-rgb: 108, 117, 125;--bs-btn-active-color: #ffffff;--bs-btn-active-bg: #6c757d;--bs-btn-active-border-color: #6c757d;--bs-btn-active-shadow: inset 0 3px 5px rgba(0, 0, 0, 0.125);--bs-btn-disabled-color: #6c757d;--bs-btn-disabled-bg: transparent;--bs-btn-disabled-border-color: #6c757d;--bs-btn-bg: transparent;--bs-gradient: none}.btn-outline-success{--bs-btn-color: #198754;--bs-btn-border-color: #198754;--bs-btn-hover-color: #ffffff;--bs-btn-hover-bg: #198754;--bs-btn-hover-border-color: #198754;--bs-btn-focus-shadow-rgb: 25, 135, 84;--bs-btn-active-color: #ffffff;--bs-btn-active-bg: #198754;--bs-btn-active-border-color: #198754;--bs-btn-active-shadow: inset 0 3px 5px rgba(0, 0, 0, 0.125);--bs-btn-disabled-color: #198754;--bs-btn-disabled-bg: transparent;--bs-btn-disabled-border-color: #198754;--bs-btn-bg: transparent;--bs-gradient: none}.btn-outline-info{--bs-btn-color: #0dcaf0;--bs-btn-border-color: #0dcaf0;--bs-btn-hover-color: #000;--bs-btn-hover-bg: #0dcaf0;--bs-btn-hover-border-color: #0dcaf0;--bs-btn-focus-shadow-rgb: 13, 202, 240;--bs-btn-active-color: #000;--bs-btn-active-bg: #0dcaf0;--bs-btn-active-border-color: #0dcaf0;--bs-btn-active-shadow: inset 0 3px 5px rgba(0, 0, 0, 0.125);--bs-btn-disabled-color: #0dcaf0;--bs-btn-disabled-bg: transparent;--bs-btn-disabled-border-color: #0dcaf0;--bs-btn-bg: transparent;--bs-gradient: none}.btn-outline-warning{--bs-btn-color: #ffc107;--bs-btn-border-color: #ffc107;--bs-btn-hover-color: #000;--bs-btn-hover-bg: #ffc107;--bs-btn-hover-border-color: #ffc107;--bs-btn-focus-shadow-rgb: 255, 193, 7;--bs-btn-active-color: #000;--bs-btn-active-bg: #ffc107;--bs-btn-active-border-color: #ffc107;--bs-btn-active-shadow: inset 0 3px 5px rgba(0, 0, 0, 0.125);--bs-btn-disabled-color: #ffc107;--bs-btn-disabled-bg: transparent;--bs-btn-disabled-border-color: #ffc107;--bs-btn-bg: transparent;--bs-gradient: none}.btn-outline-danger{--bs-btn-color: #dc3545;--bs-btn-border-color: #dc3545;--bs-btn-hover-color: #ffffff;--bs-btn-hover-bg: #dc3545;--bs-btn-hover-border-color: #dc3545;--bs-btn-focus-shadow-rgb: 220, 53, 69;--bs-btn-active-color: #ffffff;--bs-btn-active-bg: #dc3545;--bs-btn-active-border-color: #dc3545;--bs-btn-active-shadow: inset 0 3px 5px rgba(0, 0, 0, 0.125);--bs-btn-disabled-color: #dc3545;--bs-btn-disabled-bg: transparent;--bs-btn-disabled-border-color: #dc3545;--bs-btn-bg: transparent;--bs-gradient: none}.btn-outline-light{--bs-btn-color: #f8f9fa;--bs-btn-border-color: #f8f9fa;--bs-btn-hover-color: #000;--bs-btn-hover-bg: #f8f9fa;--bs-btn-hover-border-color: #f8f9fa;--bs-btn-focus-shadow-rgb: 248, 249, 250;--bs-btn-active-color: #000;--bs-btn-active-bg: #f8f9fa;--bs-btn-active-border-color: #f8f9fa;--bs-btn-active-shadow: inset 0 3px 5px rgba(0, 0, 0, 0.125);--bs-btn-disabled-color: #f8f9fa;--bs-btn-disabled-bg: transparent;--bs-btn-disabled-border-color: #f8f9fa;--bs-btn-bg: transparent;--bs-gradient: none}.btn-outline-dark{--bs-btn-color: #212529;--bs-btn-border-color: #212529;--bs-btn-hover-color: #ffffff;--bs-btn-hover-bg: #212529;--bs-btn-hover-border-color: #212529;--bs-btn-focus-shadow-rgb: 33, 37, 41;--bs-btn-active-color: #ffffff;--bs-btn-active-bg: #212529;--bs-btn-active-border-color: #212529;--bs-btn-active-shadow: inset 0 3px 5px rgba(0, 0, 0, 0.125);--bs-btn-disabled-color: #212529;--bs-btn-disabled-bg: transparent;--bs-btn-disabled-border-color: #212529;--bs-btn-bg: transparent;--bs-gradient: none}.btn-link{--bs-btn-font-weight: 400;--bs-btn-color: #0d6efd;--bs-btn-bg: transparent;--bs-btn-border-color: transparent;--bs-btn-hover-color: #0a58ca;--bs-btn-hover-border-color: transparent;--bs-btn-active-color: #0a58ca;--bs-btn-active-border-color: transparent;--bs-btn-disabled-color: #6c757d;--bs-btn-disabled-border-color: transparent;--bs-btn-box-shadow: 0 0 0 #000;--bs-btn-focus-shadow-rgb: 49, 132, 253;text-decoration:underline;-webkit-text-decoration:underline;-moz-text-decoration:underline;-ms-text-decoration:underline;-o-text-decoration:underline}.btn-link:focus-visible{color:var(--bs-btn-color)}.btn-link:hover{color:var(--bs-btn-hover-color)}.btn-lg,.btn-group-lg>.btn{--bs-btn-padding-y: 0.5rem;--bs-btn-padding-x: 1rem;--bs-btn-font-size:1.25rem;--bs-btn-border-radius: 0.5rem}.btn-sm,.btn-group-sm>.btn{--bs-btn-padding-y: 0.25rem;--bs-btn-padding-x: 0.5rem;--bs-btn-font-size:0.875rem;--bs-btn-border-radius: 0.25rem}.fade{transition:opacity .15s linear}@media(prefers-reduced-motion: reduce){.fade{transition:none}}.fade:not(.show){opacity:0}.collapse:not(.show){display:none}.collapsing{height:0;overflow:hidden;transition:height .2s ease}@media(prefers-reduced-motion: reduce){.collapsing{transition:none}}.collapsing.collapse-horizontal{width:0;height:auto;transition:width .35s ease}@media(prefers-reduced-motion: reduce){.collapsing.collapse-horizontal{transition:none}}.dropup,.dropend,.dropdown,.dropstart,.dropup-center,.dropdown-center{position:relative}.dropdown-toggle{white-space:nowrap}.dropdown-toggle::after{display:inline-block;margin-left:.255em;vertical-align:.255em;content:"";border-top:.3em solid;border-right:.3em solid rgba(0,0,0,0);border-bottom:0;border-left:.3em solid rgba(0,0,0,0)}.dropdown-toggle:empty::after{margin-left:0}.dropdown-menu{--bs-dropdown-zindex: 1000;--bs-dropdown-min-width: 10rem;--bs-dropdown-padding-x: 0;--bs-dropdown-padding-y: 0.5rem;--bs-dropdown-spacer: 0.125rem;--bs-dropdown-font-size:1rem;--bs-dropdown-color: #212529;--bs-dropdown-bg: #ffffff;--bs-dropdown-border-color: rgba(0, 0, 0, 0.175);--bs-dropdown-border-radius: 0.375rem;--bs-dropdown-border-width: 1px;--bs-dropdown-inner-border-radius: calc(0.375rem - 1px);--bs-dropdown-divider-bg: rgba(0, 0, 0, 0.175);--bs-dropdown-divider-margin-y: 0.5rem;--bs-dropdown-box-shadow: 0 0.5rem 1rem rgba(0, 0, 0, 0.15);--bs-dropdown-link-color: #212529;--bs-dropdown-link-hover-color: #212529;--bs-dropdown-link-hover-bg: #f8f9fa;--bs-dropdown-link-active-color: #ffffff;--bs-dropdown-link-active-bg: #0d6efd;--bs-dropdown-link-disabled-color: rgba(33, 37, 41, 0.5);--bs-dropdown-item-padding-x: 1rem;--bs-dropdown-item-padding-y: 0.25rem;--bs-dropdown-header-color: #6c757d;--bs-dropdown-header-padding-x: 1rem;--bs-dropdown-header-padding-y: 0.5rem;position:absolute;z-index:var(--bs-dropdown-zindex);display:none;min-width:var(--bs-dropdown-min-width);padding:var(--bs-dropdown-padding-y) var(--bs-dropdown-padding-x);margin:0;font-size:var(--bs-dropdown-font-size);color:var(--bs-dropdown-color);text-align:left;list-style:none;background-color:var(--bs-dropdown-bg);background-clip:padding-box;border:var(--bs-dropdown-border-width) solid var(--bs-dropdown-border-color);border-radius:var(--bs-dropdown-border-radius)}.dropdown-menu[data-bs-popper]{top:100%;left:0;margin-top:var(--bs-dropdown-spacer)}.dropdown-menu-start{--bs-position: start}.dropdown-menu-start[data-bs-popper]{right:auto;left:0}.dropdown-menu-end{--bs-position: end}.dropdown-menu-end[data-bs-popper]{right:0;left:auto}@media(min-width: 576px){.dropdown-menu-sm-start{--bs-position: start}.dropdown-menu-sm-start[data-bs-popper]{right:auto;left:0}.dropdown-menu-sm-end{--bs-position: end}.dropdown-menu-sm-end[data-bs-popper]{right:0;left:auto}}@media(min-width: 768px){.dropdown-menu-md-start{--bs-position: start}.dropdown-menu-md-start[data-bs-popper]{right:auto;left:0}.dropdown-menu-md-end{--bs-position: end}.dropdown-menu-md-end[data-bs-popper]{right:0;left:auto}}@media(min-width: 992px){.dropdown-menu-lg-start{--bs-position: start}.dropdown-menu-lg-start[data-bs-popper]{right:auto;left:0}.dropdown-menu-lg-end{--bs-position: end}.dropdown-menu-lg-end[data-bs-popper]{right:0;left:auto}}@media(min-width: 1200px){.dropdown-menu-xl-start{--bs-position: start}.dropdown-menu-xl-start[data-bs-popper]{right:auto;left:0}.dropdown-menu-xl-end{--bs-position: end}.dropdown-menu-xl-end[data-bs-popper]{right:0;left:auto}}@media(min-width: 1400px){.dropdown-menu-xxl-start{--bs-position: start}.dropdown-menu-xxl-start[data-bs-popper]{right:auto;left:0}.dropdown-menu-xxl-end{--bs-position: end}.dropdown-menu-xxl-end[data-bs-popper]{right:0;left:auto}}.dropup .dropdown-menu[data-bs-popper]{top:auto;bottom:100%;margin-top:0;margin-bottom:var(--bs-dropdown-spacer)}.dropup .dropdown-toggle::after{display:inline-block;margin-left:.255em;vertical-align:.255em;content:"";border-top:0;border-right:.3em solid rgba(0,0,0,0);border-bottom:.3em solid;border-left:.3em solid rgba(0,0,0,0)}.dropup .dropdown-toggle:empty::after{margin-left:0}.dropend .dropdown-menu[data-bs-popper]{top:0;right:auto;left:100%;margin-top:0;margin-left:var(--bs-dropdown-spacer)}.dropend .dropdown-toggle::after{display:inline-block;margin-left:.255em;vertical-align:.255em;content:"";border-top:.3em solid rgba(0,0,0,0);border-right:0;border-bottom:.3em solid rgba(0,0,0,0);border-left:.3em solid}.dropend .dropdown-toggle:empty::after{margin-left:0}.dropend .dropdown-toggle::after{vertical-align:0}.dropstart .dropdown-menu[data-bs-popper]{top:0;right:100%;left:auto;margin-top:0;margin-right:var(--bs-dropdown-spacer)}.dropstart .dropdown-toggle::after{display:inline-block;margin-left:.255em;vertical-align:.255em;content:""}.dropstart .dropdown-toggle::after{display:none}.dropstart .dropdown-toggle::before{display:inline-block;margin-right:.255em;vertical-align:.255em;content:"";border-top:.3em solid rgba(0,0,0,0);border-right:.3em solid;border-bottom:.3em solid rgba(0,0,0,0)}.dropstart .dropdown-toggle:empty::after{margin-left:0}.dropstart .dropdown-toggle::before{vertical-align:0}.dropdown-divider{height:0;margin:var(--bs-dropdown-divider-margin-y) 0;overflow:hidden;border-top:1px solid var(--bs-dropdown-divider-bg);opacity:1}.dropdown-item{display:block;width:100%;padding:var(--bs-dropdown-item-padding-y) var(--bs-dropdown-item-padding-x);clear:both;font-weight:400;color:var(--bs-dropdown-link-color);text-align:inherit;text-decoration:none;-webkit-text-decoration:none;-moz-text-decoration:none;-ms-text-decoration:none;-o-text-decoration:none;white-space:nowrap;background-color:rgba(0,0,0,0);border:0;border-radius:var(--bs-dropdown-item-border-radius, 0)}.dropdown-item:hover,.dropdown-item:focus{color:var(--bs-dropdown-link-hover-color);background-color:var(--bs-dropdown-link-hover-bg)}.dropdown-item.active,.dropdown-item:active{color:var(--bs-dropdown-link-active-color);text-decoration:none;background-color:var(--bs-dropdown-link-active-bg)}.dropdown-item.disabled,.dropdown-item:disabled{color:var(--bs-dropdown-link-disabled-color);pointer-events:none;background-color:rgba(0,0,0,0)}.dropdown-menu.show{display:block}.dropdown-header{display:block;padding:var(--bs-dropdown-header-padding-y) var(--bs-dropdown-header-padding-x);margin-bottom:0;font-size:0.875rem;color:var(--bs-dropdown-header-color);white-space:nowrap}.dropdown-item-text{display:block;padding:var(--bs-dropdown-item-padding-y) var(--bs-dropdown-item-padding-x);color:var(--bs-dropdown-link-color)}.dropdown-menu-dark{--bs-dropdown-color: #dee2e6;--bs-dropdown-bg: #343a40;--bs-dropdown-border-color: rgba(0, 0, 0, 0.175);--bs-dropdown-box-shadow: ;--bs-dropdown-link-color: #dee2e6;--bs-dropdown-link-hover-color: #ffffff;--bs-dropdown-divider-bg: rgba(0, 0, 0, 0.175);--bs-dropdown-link-hover-bg: rgba(255, 255, 255, 0.15);--bs-dropdown-link-active-color: #ffffff;--bs-dropdown-link-active-bg: #0d6efd;--bs-dropdown-link-disabled-color: #adb5bd;--bs-dropdown-header-color: #adb5bd}.btn-group,.btn-group-vertical{position:relative;display:inline-flex;vertical-align:middle}.btn-group>.btn,.btn-group-vertical>.btn{position:relative;flex:1 1 auto;-webkit-flex:1 1 auto}.btn-group>.btn-check:checked+.btn,.btn-group>.btn-check:focus+.btn,.btn-group>.btn:hover,.btn-group>.btn:focus,.btn-group>.btn:active,.btn-group>.btn.active,.btn-group-vertical>.btn-check:checked+.btn,.btn-group-vertical>.btn-check:focus+.btn,.btn-group-vertical>.btn:hover,.btn-group-vertical>.btn:focus,.btn-group-vertical>.btn:active,.btn-group-vertical>.btn.active{z-index:1}.btn-toolbar{display:flex;display:-webkit-flex;flex-wrap:wrap;-webkit-flex-wrap:wrap;justify-content:flex-start;-webkit-justify-content:flex-start}.btn-toolbar .input-group{width:auto}.btn-group{border-radius:.375rem}.btn-group>:not(.btn-check:first-child)+.btn,.btn-group>.btn-group:not(:first-child){margin-left:calc(1px*-1)}.btn-group>.btn:not(:last-child):not(.dropdown-toggle),.btn-group>.btn.dropdown-toggle-split:first-child,.btn-group>.btn-group:not(:last-child)>.btn{border-top-right-radius:0;border-bottom-right-radius:0}.btn-group>.btn:nth-child(n+3),.btn-group>:not(.btn-check)+.btn,.btn-group>.btn-group:not(:first-child)>.btn{border-top-left-radius:0;border-bottom-left-radius:0}.dropdown-toggle-split{padding-right:.5625rem;padding-left:.5625rem}.dropdown-toggle-split::after,.dropup .dropdown-toggle-split::after,.dropend .dropdown-toggle-split::after{margin-left:0}.dropstart .dropdown-toggle-split::before{margin-right:0}.btn-sm+.dropdown-toggle-split,.btn-group-sm>.btn+.dropdown-toggle-split{padding-right:.375rem;padding-left:.375rem}.btn-lg+.dropdown-toggle-split,.btn-group-lg>.btn+.dropdown-toggle-split{padding-right:.75rem;padding-left:.75rem}.btn-group-vertical{flex-direction:column;-webkit-flex-direction:column;align-items:flex-start;-webkit-align-items:flex-start;justify-content:center;-webkit-justify-content:center}.btn-group-vertical>.btn,.btn-group-vertical>.btn-group{width:100%}.btn-group-vertical>.btn:not(:first-child),.btn-group-vertical>.btn-group:not(:first-child){margin-top:calc(1px*-1)}.btn-group-vertical>.btn:not(:last-child):not(.dropdown-toggle),.btn-group-vertical>.btn-group:not(:last-child)>.btn{border-bottom-right-radius:0;border-bottom-left-radius:0}.btn-group-vertical>.btn~.btn,.btn-group-vertical>.btn-group:not(:first-child)>.btn{border-top-left-radius:0;border-top-right-radius:0}.nav{--bs-nav-link-padding-x: 1rem;--bs-nav-link-padding-y: 0.5rem;--bs-nav-link-font-weight: ;--bs-nav-link-color: #0d6efd;--bs-nav-link-hover-color: #0a58ca;--bs-nav-link-disabled-color: rgba(33, 37, 41, 0.75);display:flex;display:-webkit-flex;flex-wrap:wrap;-webkit-flex-wrap:wrap;padding-left:0;margin-bottom:0;list-style:none}.nav-link{display:block;padding:var(--bs-nav-link-padding-y) var(--bs-nav-link-padding-x);font-size:var(--bs-nav-link-font-size);font-weight:var(--bs-nav-link-font-weight);color:var(--bs-nav-link-color);text-decoration:none;-webkit-text-decoration:none;-moz-text-decoration:none;-ms-text-decoration:none;-o-text-decoration:none;background:none;border:0;transition:color .15s ease-in-out,background-color .15s ease-in-out,border-color .15s ease-in-out}@media(prefers-reduced-motion: reduce){.nav-link{transition:none}}.nav-link:hover,.nav-link:focus{color:var(--bs-nav-link-hover-color)}.nav-link:focus-visible{outline:0;box-shadow:0 0 0 .25rem rgba(13,110,253,.25)}.nav-link.disabled,.nav-link:disabled{color:var(--bs-nav-link-disabled-color);pointer-events:none;cursor:default}.nav-tabs{--bs-nav-tabs-border-width: 1px;--bs-nav-tabs-border-color: white;--bs-nav-tabs-border-radius: 0.375rem;--bs-nav-tabs-link-hover-border-color: #e9ecef #e9ecef white;--bs-nav-tabs-link-active-color: #000;--bs-nav-tabs-link-active-bg: #ffffff;--bs-nav-tabs-link-active-border-color: white white #ffffff;border-bottom:var(--bs-nav-tabs-border-width) solid var(--bs-nav-tabs-border-color)}.nav-tabs .nav-link{margin-bottom:calc(-1*var(--bs-nav-tabs-border-width));border:var(--bs-nav-tabs-border-width) solid rgba(0,0,0,0);border-top-left-radius:var(--bs-nav-tabs-border-radius);border-top-right-radius:var(--bs-nav-tabs-border-radius)}.nav-tabs .nav-link:hover,.nav-tabs .nav-link:focus{isolation:isolate;border-color:var(--bs-nav-tabs-link-hover-border-color)}.nav-tabs .nav-link.active,.nav-tabs .nav-item.show .nav-link{color:var(--bs-nav-tabs-link-active-color);background-color:var(--bs-nav-tabs-link-active-bg);border-color:var(--bs-nav-tabs-link-active-border-color)}.nav-tabs .dropdown-menu{margin-top:calc(-1*var(--bs-nav-tabs-border-width));border-top-left-radius:0;border-top-right-radius:0}.nav-pills{--bs-nav-pills-border-radius: 0.375rem;--bs-nav-pills-link-active-color: #ffffff;--bs-nav-pills-link-active-bg: #0d6efd}.nav-pills .nav-link{border-radius:var(--bs-nav-pills-border-radius)}.nav-pills .nav-link.active,.nav-pills .show>.nav-link{color:var(--bs-nav-pills-link-active-color);background-color:var(--bs-nav-pills-link-active-bg)}.nav-underline{--bs-nav-underline-gap: 1rem;--bs-nav-underline-border-width: 0.125rem;--bs-nav-underline-link-active-color: #000;gap:var(--bs-nav-underline-gap)}.nav-underline .nav-link{padding-right:0;padding-left:0;border-bottom:var(--bs-nav-underline-border-width) solid rgba(0,0,0,0)}.nav-underline .nav-link:hover,.nav-underline .nav-link:focus{border-bottom-color:currentcolor}.nav-underline .nav-link.active,.nav-underline .show>.nav-link{font-weight:700;color:var(--bs-nav-underline-link-active-color);border-bottom-color:currentcolor}.nav-fill>.nav-link,.nav-fill .nav-item{flex:1 1 auto;-webkit-flex:1 1 auto;text-align:center}.nav-justified>.nav-link,.nav-justified .nav-item{flex-basis:0;-webkit-flex-basis:0;flex-grow:1;-webkit-flex-grow:1;text-align:center}.nav-fill .nav-item .nav-link,.nav-justified .nav-item .nav-link{width:100%}.tab-content>.tab-pane{display:none}.tab-content>.active{display:block}.navbar{--bs-navbar-padding-x: 0;--bs-navbar-padding-y: 0.5rem;--bs-navbar-color: #fdfefe;--bs-navbar-hover-color: rgba(253, 254, 255, 0.8);--bs-navbar-disabled-color: rgba(253, 254, 254, 0.75);--bs-navbar-active-color: #fdfeff;--bs-navbar-brand-padding-y: 0.3125rem;--bs-navbar-brand-margin-end: 1rem;--bs-navbar-brand-font-size: 1.25rem;--bs-navbar-brand-color: #fdfefe;--bs-navbar-brand-hover-color: #fdfeff;--bs-navbar-nav-link-padding-x: 0.5rem;--bs-navbar-toggler-padding-y: 0.25;--bs-navbar-toggler-padding-x: 0;--bs-navbar-toggler-font-size: 1.25rem;--bs-navbar-toggler-icon-bg: url("data:image/svg+xml,%3csvg xmlns='http://www.w3.org/2000/svg' viewBox='0 0 30 30'%3e%3cpath stroke='%23fdfefe' stroke-linecap='round' stroke-miterlimit='10' stroke-width='2' d='M4 7h22M4 15h22M4 23h22'/%3e%3c/svg%3e");--bs-navbar-toggler-border-color: rgba(253, 254, 254, 0);--bs-navbar-toggler-border-radius: 0.375rem;--bs-navbar-toggler-focus-width: 0.25rem;--bs-navbar-toggler-transition: box-shadow 0.15s ease-in-out;position:relative;display:flex;display:-webkit-flex;flex-wrap:wrap;-webkit-flex-wrap:wrap;align-items:center;-webkit-align-items:center;justify-content:space-between;-webkit-justify-content:space-between;padding:var(--bs-navbar-padding-y) var(--bs-navbar-padding-x)}.navbar>.container,.navbar>.container-fluid,.navbar>.container-sm,.navbar>.container-md,.navbar>.container-lg,.navbar>.container-xl,.navbar>.container-xxl{display:flex;display:-webkit-flex;flex-wrap:inherit;-webkit-flex-wrap:inherit;align-items:center;-webkit-align-items:center;justify-content:space-between;-webkit-justify-content:space-between}.navbar-brand{padding-top:var(--bs-navbar-brand-padding-y);padding-bottom:var(--bs-navbar-brand-padding-y);margin-right:var(--bs-navbar-brand-margin-end);font-size:var(--bs-navbar-brand-font-size);color:var(--bs-navbar-brand-color);text-decoration:none;-webkit-text-decoration:none;-moz-text-decoration:none;-ms-text-decoration:none;-o-text-decoration:none;white-space:nowrap}.navbar-brand:hover,.navbar-brand:focus{color:var(--bs-navbar-brand-hover-color)}.navbar-nav{--bs-nav-link-padding-x: 0;--bs-nav-link-padding-y: 0.5rem;--bs-nav-link-font-weight: ;--bs-nav-link-color: var(--bs-navbar-color);--bs-nav-link-hover-color: var(--bs-navbar-hover-color);--bs-nav-link-disabled-color: var(--bs-navbar-disabled-color);display:flex;display:-webkit-flex;flex-direction:column;-webkit-flex-direction:column;padding-left:0;margin-bottom:0;list-style:none}.navbar-nav .nav-link.active,.navbar-nav .nav-link.show{color:var(--bs-navbar-active-color)}.navbar-nav .dropdown-menu{position:static}.navbar-text{padding-top:.5rem;padding-bottom:.5rem;color:var(--bs-navbar-color)}.navbar-text a,.navbar-text a:hover,.navbar-text a:focus{color:var(--bs-navbar-active-color)}.navbar-collapse{flex-basis:100%;-webkit-flex-basis:100%;flex-grow:1;-webkit-flex-grow:1;align-items:center;-webkit-align-items:center}.navbar-toggler{padding:var(--bs-navbar-toggler-padding-y) var(--bs-navbar-toggler-padding-x);font-size:var(--bs-navbar-toggler-font-size);line-height:1;color:var(--bs-navbar-color);background-color:rgba(0,0,0,0);border:var(--bs-border-width) solid var(--bs-navbar-toggler-border-color);border-radius:var(--bs-navbar-toggler-border-radius);transition:var(--bs-navbar-toggler-transition)}@media(prefers-reduced-motion: reduce){.navbar-toggler{transition:none}}.navbar-toggler:hover{text-decoration:none}.navbar-toggler:focus{text-decoration:none;outline:0;box-shadow:0 0 0 var(--bs-navbar-toggler-focus-width)}.navbar-toggler-icon{display:inline-block;width:1.5em;height:1.5em;vertical-align:middle;background-image:var(--bs-navbar-toggler-icon-bg);background-repeat:no-repeat;background-position:center;background-size:100%}.navbar-nav-scroll{max-height:var(--bs-scroll-height, 75vh);overflow-y:auto}@media(min-width: 576px){.navbar-expand-sm{flex-wrap:nowrap;-webkit-flex-wrap:nowrap;justify-content:flex-start;-webkit-justify-content:flex-start}.navbar-expand-sm .navbar-nav{flex-direction:row;-webkit-flex-direction:row}.navbar-expand-sm .navbar-nav .dropdown-menu{position:absolute}.navbar-expand-sm .navbar-nav .nav-link{padding-right:var(--bs-navbar-nav-link-padding-x);padding-left:var(--bs-navbar-nav-link-padding-x)}.navbar-expand-sm .navbar-nav-scroll{overflow:visible}.navbar-expand-sm .navbar-collapse{display:flex !important;display:-webkit-flex !important;flex-basis:auto;-webkit-flex-basis:auto}.navbar-expand-sm .navbar-toggler{display:none}.navbar-expand-sm .offcanvas{position:static;z-index:auto;flex-grow:1;-webkit-flex-grow:1;width:auto !important;height:auto !important;visibility:visible !important;background-color:rgba(0,0,0,0) !important;border:0 !important;transform:none !important;transition:none}.navbar-expand-sm .offcanvas .offcanvas-header{display:none}.navbar-expand-sm .offcanvas .offcanvas-body{display:flex;display:-webkit-flex;flex-grow:0;-webkit-flex-grow:0;padding:0;overflow-y:visible}}@media(min-width: 768px){.navbar-expand-md{flex-wrap:nowrap;-webkit-flex-wrap:nowrap;justify-content:flex-start;-webkit-justify-content:flex-start}.navbar-expand-md .navbar-nav{flex-direction:row;-webkit-flex-direction:row}.navbar-expand-md .navbar-nav .dropdown-menu{position:absolute}.navbar-expand-md .navbar-nav .nav-link{padding-right:var(--bs-navbar-nav-link-padding-x);padding-left:var(--bs-navbar-nav-link-padding-x)}.navbar-expand-md .navbar-nav-scroll{overflow:visible}.navbar-expand-md .navbar-collapse{display:flex !important;display:-webkit-flex !important;flex-basis:auto;-webkit-flex-basis:auto}.navbar-expand-md .navbar-toggler{display:none}.navbar-expand-md .offcanvas{position:static;z-index:auto;flex-grow:1;-webkit-flex-grow:1;width:auto !important;height:auto !important;visibility:visible !important;background-color:rgba(0,0,0,0) !important;border:0 !important;transform:none !important;transition:none}.navbar-expand-md .offcanvas .offcanvas-header{display:none}.navbar-expand-md .offcanvas .offcanvas-body{display:flex;display:-webkit-flex;flex-grow:0;-webkit-flex-grow:0;padding:0;overflow-y:visible}}@media(min-width: 992px){.navbar-expand-lg{flex-wrap:nowrap;-webkit-flex-wrap:nowrap;justify-content:flex-start;-webkit-justify-content:flex-start}.navbar-expand-lg .navbar-nav{flex-direction:row;-webkit-flex-direction:row}.navbar-expand-lg .navbar-nav .dropdown-menu{position:absolute}.navbar-expand-lg .navbar-nav .nav-link{padding-right:var(--bs-navbar-nav-link-padding-x);padding-left:var(--bs-navbar-nav-link-padding-x)}.navbar-expand-lg .navbar-nav-scroll{overflow:visible}.navbar-expand-lg .navbar-collapse{display:flex !important;display:-webkit-flex !important;flex-basis:auto;-webkit-flex-basis:auto}.navbar-expand-lg .navbar-toggler{display:none}.navbar-expand-lg .offcanvas{position:static;z-index:auto;flex-grow:1;-webkit-flex-grow:1;width:auto !important;height:auto !important;visibility:visible !important;background-color:rgba(0,0,0,0) !important;border:0 !important;transform:none !important;transition:none}.navbar-expand-lg .offcanvas .offcanvas-header{display:none}.navbar-expand-lg .offcanvas .offcanvas-body{display:flex;display:-webkit-flex;flex-grow:0;-webkit-flex-grow:0;padding:0;overflow-y:visible}}@media(min-width: 1200px){.navbar-expand-xl{flex-wrap:nowrap;-webkit-flex-wrap:nowrap;justify-content:flex-start;-webkit-justify-content:flex-start}.navbar-expand-xl .navbar-nav{flex-direction:row;-webkit-flex-direction:row}.navbar-expand-xl .navbar-nav .dropdown-menu{position:absolute}.navbar-expand-xl .navbar-nav .nav-link{padding-right:var(--bs-navbar-nav-link-padding-x);padding-left:var(--bs-navbar-nav-link-padding-x)}.navbar-expand-xl .navbar-nav-scroll{overflow:visible}.navbar-expand-xl .navbar-collapse{display:flex !important;display:-webkit-flex !important;flex-basis:auto;-webkit-flex-basis:auto}.navbar-expand-xl .navbar-toggler{display:none}.navbar-expand-xl .offcanvas{position:static;z-index:auto;flex-grow:1;-webkit-flex-grow:1;width:auto !important;height:auto !important;visibility:visible !important;background-color:rgba(0,0,0,0) !important;border:0 !important;transform:none !important;transition:none}.navbar-expand-xl .offcanvas .offcanvas-header{display:none}.navbar-expand-xl .offcanvas .offcanvas-body{display:flex;display:-webkit-flex;flex-grow:0;-webkit-flex-grow:0;padding:0;overflow-y:visible}}@media(min-width: 1400px){.navbar-expand-xxl{flex-wrap:nowrap;-webkit-flex-wrap:nowrap;justify-content:flex-start;-webkit-justify-content:flex-start}.navbar-expand-xxl .navbar-nav{flex-direction:row;-webkit-flex-direction:row}.navbar-expand-xxl .navbar-nav .dropdown-menu{position:absolute}.navbar-expand-xxl .navbar-nav .nav-link{padding-right:var(--bs-navbar-nav-link-padding-x);padding-left:var(--bs-navbar-nav-link-padding-x)}.navbar-expand-xxl .navbar-nav-scroll{overflow:visible}.navbar-expand-xxl .navbar-collapse{display:flex !important;display:-webkit-flex !important;flex-basis:auto;-webkit-flex-basis:auto}.navbar-expand-xxl .navbar-toggler{display:none}.navbar-expand-xxl .offcanvas{position:static;z-index:auto;flex-grow:1;-webkit-flex-grow:1;width:auto !important;height:auto !important;visibility:visible !important;background-color:rgba(0,0,0,0) !important;border:0 !important;transform:none !important;transition:none}.navbar-expand-xxl .offcanvas .offcanvas-header{display:none}.navbar-expand-xxl .offcanvas .offcanvas-body{display:flex;display:-webkit-flex;flex-grow:0;-webkit-flex-grow:0;padding:0;overflow-y:visible}}.navbar-expand{flex-wrap:nowrap;-webkit-flex-wrap:nowrap;justify-content:flex-start;-webkit-justify-content:flex-start}.navbar-expand .navbar-nav{flex-direction:row;-webkit-flex-direction:row}.navbar-expand .navbar-nav .dropdown-menu{position:absolute}.navbar-expand .navbar-nav .nav-link{padding-right:var(--bs-navbar-nav-link-padding-x);padding-left:var(--bs-navbar-nav-link-padding-x)}.navbar-expand .navbar-nav-scroll{overflow:visible}.navbar-expand .navbar-collapse{display:flex !important;display:-webkit-flex !important;flex-basis:auto;-webkit-flex-basis:auto}.navbar-expand .navbar-toggler{display:none}.navbar-expand .offcanvas{position:static;z-index:auto;flex-grow:1;-webkit-flex-grow:1;width:auto !important;height:auto !important;visibility:visible !important;background-color:rgba(0,0,0,0) !important;border:0 !important;transform:none !important;transition:none}.navbar-expand .offcanvas .offcanvas-header{display:none}.navbar-expand .offcanvas .offcanvas-body{display:flex;display:-webkit-flex;flex-grow:0;-webkit-flex-grow:0;padding:0;overflow-y:visible}.navbar-dark,.navbar[data-bs-theme=dark]{--bs-navbar-color: #fdfefe;--bs-navbar-hover-color: rgba(253, 254, 255, 0.8);--bs-navbar-disabled-color: rgba(253, 254, 254, 0.75);--bs-navbar-active-color: #fdfeff;--bs-navbar-brand-color: #fdfefe;--bs-navbar-brand-hover-color: #fdfeff;--bs-navbar-toggler-border-color: rgba(253, 254, 254, 0);--bs-navbar-toggler-icon-bg: url("data:image/svg+xml,%3csvg xmlns='http://www.w3.org/2000/svg' viewBox='0 0 30 30'%3e%3cpath stroke='%23fdfefe' stroke-linecap='round' stroke-miterlimit='10' stroke-width='2' d='M4 7h22M4 15h22M4 23h22'/%3e%3c/svg%3e")}[data-bs-theme=dark] .navbar-toggler-icon{--bs-navbar-toggler-icon-bg: url("data:image/svg+xml,%3csvg xmlns='http://www.w3.org/2000/svg' viewBox='0 0 30 30'%3e%3cpath stroke='%23fdfefe' stroke-linecap='round' stroke-miterlimit='10' stroke-width='2' d='M4 7h22M4 15h22M4 23h22'/%3e%3c/svg%3e")}.card{--bs-card-spacer-y: 1rem;--bs-card-spacer-x: 1rem;--bs-card-title-spacer-y: 0.5rem;--bs-card-title-color: ;--bs-card-subtitle-color: ;--bs-card-border-width: 1px;--bs-card-border-color: rgba(0, 0, 0, 0.175);--bs-card-border-radius: 0.375rem;--bs-card-box-shadow: ;--bs-card-inner-border-radius: calc(0.375rem - 1px);--bs-card-cap-padding-y: 0.5rem;--bs-card-cap-padding-x: 1rem;--bs-card-cap-bg: rgba(33, 37, 41, 0.03);--bs-card-cap-color: ;--bs-card-height: ;--bs-card-color: ;--bs-card-bg: #ffffff;--bs-card-img-overlay-padding: 1rem;--bs-card-group-margin: 0.75rem;position:relative;display:flex;display:-webkit-flex;flex-direction:column;-webkit-flex-direction:column;min-width:0;height:var(--bs-card-height);color:var(--bs-body-color);word-wrap:break-word;background-color:var(--bs-card-bg);background-clip:border-box;border:var(--bs-card-border-width) solid var(--bs-card-border-color);border-radius:var(--bs-card-border-radius)}.card>hr{margin-right:0;margin-left:0}.card>.list-group{border-top:inherit;border-bottom:inherit}.card>.list-group:first-child{border-top-width:0;border-top-left-radius:var(--bs-card-inner-border-radius);border-top-right-radius:var(--bs-card-inner-border-radius)}.card>.list-group:last-child{border-bottom-width:0;border-bottom-right-radius:var(--bs-card-inner-border-radius);border-bottom-left-radius:var(--bs-card-inner-border-radius)}.card>.card-header+.list-group,.card>.list-group+.card-footer{border-top:0}.card-body{flex:1 1 auto;-webkit-flex:1 1 auto;padding:var(--bs-card-spacer-y) var(--bs-card-spacer-x);color:var(--bs-card-color)}.card-title{margin-bottom:var(--bs-card-title-spacer-y);color:var(--bs-card-title-color)}.card-subtitle{margin-top:calc(-0.5*var(--bs-card-title-spacer-y));margin-bottom:0;color:var(--bs-card-subtitle-color)}.card-text:last-child{margin-bottom:0}.card-link+.card-link{margin-left:var(--bs-card-spacer-x)}.card-header{padding:var(--bs-card-cap-padding-y) var(--bs-card-cap-padding-x);margin-bottom:0;color:var(--bs-card-cap-color);background-color:var(--bs-card-cap-bg);border-bottom:var(--bs-card-border-width) solid var(--bs-card-border-color)}.card-header:first-child{border-radius:var(--bs-card-inner-border-radius) var(--bs-card-inner-border-radius) 0 0}.card-footer{padding:var(--bs-card-cap-padding-y) var(--bs-card-cap-padding-x);color:var(--bs-card-cap-color);background-color:var(--bs-card-cap-bg);border-top:var(--bs-card-border-width) solid var(--bs-card-border-color)}.card-footer:last-child{border-radius:0 0 var(--bs-card-inner-border-radius) var(--bs-card-inner-border-radius)}.card-header-tabs{margin-right:calc(-0.5*var(--bs-card-cap-padding-x));margin-bottom:calc(-1*var(--bs-card-cap-padding-y));margin-left:calc(-0.5*var(--bs-card-cap-padding-x));border-bottom:0}.card-header-tabs .nav-link.active{background-color:var(--bs-card-bg);border-bottom-color:var(--bs-card-bg)}.card-header-pills{margin-right:calc(-0.5*var(--bs-card-cap-padding-x));margin-left:calc(-0.5*var(--bs-card-cap-padding-x))}.card-img-overlay{position:absolute;top:0;right:0;bottom:0;left:0;padding:var(--bs-card-img-overlay-padding);border-radius:var(--bs-card-inner-border-radius)}.card-img,.card-img-top,.card-img-bottom{width:100%}.card-img,.card-img-top{border-top-left-radius:var(--bs-card-inner-border-radius);border-top-right-radius:var(--bs-card-inner-border-radius)}.card-img,.card-img-bottom{border-bottom-right-radius:var(--bs-card-inner-border-radius);border-bottom-left-radius:var(--bs-card-inner-border-radius)}.card-group>.card{margin-bottom:var(--bs-card-group-margin)}@media(min-width: 576px){.card-group{display:flex;display:-webkit-flex;flex-flow:row wrap;-webkit-flex-flow:row wrap}.card-group>.card{flex:1 0 0%;-webkit-flex:1 0 0%;margin-bottom:0}.card-group>.card+.card{margin-left:0;border-left:0}.card-group>.card:not(:last-child){border-top-right-radius:0;border-bottom-right-radius:0}.card-group>.card:not(:last-child) .card-img-top,.card-group>.card:not(:last-child) .card-header{border-top-right-radius:0}.card-group>.card:not(:last-child) .card-img-bottom,.card-group>.card:not(:last-child) .card-footer{border-bottom-right-radius:0}.card-group>.card:not(:first-child){border-top-left-radius:0;border-bottom-left-radius:0}.card-group>.card:not(:first-child) .card-img-top,.card-group>.card:not(:first-child) .card-header{border-top-left-radius:0}.card-group>.card:not(:first-child) .card-img-bottom,.card-group>.card:not(:first-child) .card-footer{border-bottom-left-radius:0}}.accordion{--bs-accordion-color: #212529;--bs-accordion-bg: #ffffff;--bs-accordion-transition: color 0.15s ease-in-out, background-color 0.15s ease-in-out, border-color 0.15s ease-in-out, box-shadow 0.15s ease-in-out, border-radius 0.15s ease;--bs-accordion-border-color: white;--bs-accordion-border-width: 1px;--bs-accordion-border-radius: 0.375rem;--bs-accordion-inner-border-radius: calc(0.375rem - 1px);--bs-accordion-btn-padding-x: 1.25rem;--bs-accordion-btn-padding-y: 1rem;--bs-accordion-btn-color: #212529;--bs-accordion-btn-bg: #ffffff;--bs-accordion-btn-icon: url("data:image/svg+xml,%3csvg xmlns='http://www.w3.org/2000/svg' viewBox='0 0 16 16' fill='%23212529'%3e%3cpath fill-rule='evenodd' d='M1.646 4.646a.5.5 0 0 1 .708 0L8 10.293l5.646-5.647a.5.5 0 0 1 .708.708l-6 6a.5.5 0 0 1-.708 0l-6-6a.5.5 0 0 1 0-.708z'/%3e%3c/svg%3e");--bs-accordion-btn-icon-width: 1.25rem;--bs-accordion-btn-icon-transform: rotate(-180deg);--bs-accordion-btn-icon-transition: transform 0.2s ease-in-out;--bs-accordion-btn-active-icon: url("data:image/svg+xml,%3csvg xmlns='http://www.w3.org/2000/svg' viewBox='0 0 16 16' fill='%23052c65'%3e%3cpath fill-rule='evenodd' d='M1.646 4.646a.5.5 0 0 1 .708 0L8 10.293l5.646-5.647a.5.5 0 0 1 .708.708l-6 6a.5.5 0 0 1-.708 0l-6-6a.5.5 0 0 1 0-.708z'/%3e%3c/svg%3e");--bs-accordion-btn-focus-border-color: #86b7fe;--bs-accordion-btn-focus-box-shadow: 0 0 0 0.25rem rgba(13, 110, 253, 0.25);--bs-accordion-body-padding-x: 1.25rem;--bs-accordion-body-padding-y: 1rem;--bs-accordion-active-color: #052c65;--bs-accordion-active-bg: #cfe2ff}.accordion-button{position:relative;display:flex;display:-webkit-flex;align-items:center;-webkit-align-items:center;width:100%;padding:var(--bs-accordion-btn-padding-y) var(--bs-accordion-btn-padding-x);font-size:1rem;color:var(--bs-accordion-btn-color);text-align:left;background-color:var(--bs-accordion-btn-bg);border:0;border-radius:0;overflow-anchor:none;transition:var(--bs-accordion-transition)}@media(prefers-reduced-motion: reduce){.accordion-button{transition:none}}.accordion-button:not(.collapsed){color:var(--bs-accordion-active-color);background-color:var(--bs-accordion-active-bg);box-shadow:inset 0 calc(-1*var(--bs-accordion-border-width)) 0 var(--bs-accordion-border-color)}.accordion-button:not(.collapsed)::after{background-image:var(--bs-accordion-btn-active-icon);transform:var(--bs-accordion-btn-icon-transform)}.accordion-button::after{flex-shrink:0;-webkit-flex-shrink:0;width:var(--bs-accordion-btn-icon-width);height:var(--bs-accordion-btn-icon-width);margin-left:auto;content:"";background-image:var(--bs-accordion-btn-icon);background-repeat:no-repeat;background-size:var(--bs-accordion-btn-icon-width);transition:var(--bs-accordion-btn-icon-transition)}@media(prefers-reduced-motion: reduce){.accordion-button::after{transition:none}}.accordion-button:hover{z-index:2}.accordion-button:focus{z-index:3;border-color:var(--bs-accordion-btn-focus-border-color);outline:0;box-shadow:var(--bs-accordion-btn-focus-box-shadow)}.accordion-header{margin-bottom:0}.accordion-item{color:var(--bs-accordion-color);background-color:var(--bs-accordion-bg);border:var(--bs-accordion-border-width) solid var(--bs-accordion-border-color)}.accordion-item:first-of-type{border-top-left-radius:var(--bs-accordion-border-radius);border-top-right-radius:var(--bs-accordion-border-radius)}.accordion-item:first-of-type .accordion-button{border-top-left-radius:var(--bs-accordion-inner-border-radius);border-top-right-radius:var(--bs-accordion-inner-border-radius)}.accordion-item:not(:first-of-type){border-top:0}.accordion-item:last-of-type{border-bottom-right-radius:var(--bs-accordion-border-radius);border-bottom-left-radius:var(--bs-accordion-border-radius)}.accordion-item:last-of-type .accordion-button.collapsed{border-bottom-right-radius:var(--bs-accordion-inner-border-radius);border-bottom-left-radius:var(--bs-accordion-inner-border-radius)}.accordion-item:last-of-type .accordion-collapse{border-bottom-right-radius:var(--bs-accordion-border-radius);border-bottom-left-radius:var(--bs-accordion-border-radius)}.accordion-body{padding:var(--bs-accordion-body-padding-y) var(--bs-accordion-body-padding-x)}.accordion-flush .accordion-collapse{border-width:0}.accordion-flush .accordion-item{border-right:0;border-left:0;border-radius:0}.accordion-flush .accordion-item:first-child{border-top:0}.accordion-flush .accordion-item:last-child{border-bottom:0}.accordion-flush .accordion-item .accordion-button,.accordion-flush .accordion-item .accordion-button.collapsed{border-radius:0}[data-bs-theme=dark] .accordion-button::after{--bs-accordion-btn-icon: url("data:image/svg+xml,%3csvg xmlns='http://www.w3.org/2000/svg' viewBox='0 0 16 16' fill='%236ea8fe'%3e%3cpath fill-rule='evenodd' d='M1.646 4.646a.5.5 0 0 1 .708 0L8 10.293l5.646-5.647a.5.5 0 0 1 .708.708l-6 6a.5.5 0 0 1-.708 0l-6-6a.5.5 0 0 1 0-.708z'/%3e%3c/svg%3e");--bs-accordion-btn-active-icon: url("data:image/svg+xml,%3csvg xmlns='http://www.w3.org/2000/svg' viewBox='0 0 16 16' fill='%236ea8fe'%3e%3cpath fill-rule='evenodd' d='M1.646 4.646a.5.5 0 0 1 .708 0L8 10.293l5.646-5.647a.5.5 0 0 1 .708.708l-6 6a.5.5 0 0 1-.708 0l-6-6a.5.5 0 0 1 0-.708z'/%3e%3c/svg%3e")}.breadcrumb{--bs-breadcrumb-padding-x: 0;--bs-breadcrumb-padding-y: 0;--bs-breadcrumb-margin-bottom: 1rem;--bs-breadcrumb-bg: ;--bs-breadcrumb-border-radius: ;--bs-breadcrumb-divider-color: rgba(33, 37, 41, 0.75);--bs-breadcrumb-item-padding-x: 0.5rem;--bs-breadcrumb-item-active-color: rgba(33, 37, 41, 0.75);display:flex;display:-webkit-flex;flex-wrap:wrap;-webkit-flex-wrap:wrap;padding:var(--bs-breadcrumb-padding-y) var(--bs-breadcrumb-padding-x);margin-bottom:var(--bs-breadcrumb-margin-bottom);font-size:var(--bs-breadcrumb-font-size);list-style:none;background-color:var(--bs-breadcrumb-bg);border-radius:var(--bs-breadcrumb-border-radius)}.breadcrumb-item+.breadcrumb-item{padding-left:var(--bs-breadcrumb-item-padding-x)}.breadcrumb-item+.breadcrumb-item::before{float:left;padding-right:var(--bs-breadcrumb-item-padding-x);color:var(--bs-breadcrumb-divider-color);content:var(--bs-breadcrumb-divider, ">") /* rtl: var(--bs-breadcrumb-divider, ">") */}.breadcrumb-item.active{color:var(--bs-breadcrumb-item-active-color)}.pagination{--bs-pagination-padding-x: 0.75rem;--bs-pagination-padding-y: 0.375rem;--bs-pagination-font-size:1rem;--bs-pagination-color: #0d6efd;--bs-pagination-bg: #ffffff;--bs-pagination-border-width: 1px;--bs-pagination-border-color: white;--bs-pagination-border-radius: 0.375rem;--bs-pagination-hover-color: #0a58ca;--bs-pagination-hover-bg: #f8f9fa;--bs-pagination-hover-border-color: white;--bs-pagination-focus-color: #0a58ca;--bs-pagination-focus-bg: #e9ecef;--bs-pagination-focus-box-shadow: 0 0 0 0.25rem rgba(13, 110, 253, 0.25);--bs-pagination-active-color: #ffffff;--bs-pagination-active-bg: #0d6efd;--bs-pagination-active-border-color: #0d6efd;--bs-pagination-disabled-color: rgba(33, 37, 41, 0.75);--bs-pagination-disabled-bg: #e9ecef;--bs-pagination-disabled-border-color: white;display:flex;display:-webkit-flex;padding-left:0;list-style:none}.page-link{position:relative;display:block;padding:var(--bs-pagination-padding-y) var(--bs-pagination-padding-x);font-size:var(--bs-pagination-font-size);color:var(--bs-pagination-color);text-decoration:none;-webkit-text-decoration:none;-moz-text-decoration:none;-ms-text-decoration:none;-o-text-decoration:none;background-color:var(--bs-pagination-bg);border:var(--bs-pagination-border-width) solid var(--bs-pagination-border-color);transition:color .15s ease-in-out,background-color .15s ease-in-out,border-color .15s ease-in-out,box-shadow .15s ease-in-out}@media(prefers-reduced-motion: reduce){.page-link{transition:none}}.page-link:hover{z-index:2;color:var(--bs-pagination-hover-color);background-color:var(--bs-pagination-hover-bg);border-color:var(--bs-pagination-hover-border-color)}.page-link:focus{z-index:3;color:var(--bs-pagination-focus-color);background-color:var(--bs-pagination-focus-bg);outline:0;box-shadow:var(--bs-pagination-focus-box-shadow)}.page-link.active,.active>.page-link{z-index:3;color:var(--bs-pagination-active-color);background-color:var(--bs-pagination-active-bg);border-color:var(--bs-pagination-active-border-color)}.page-link.disabled,.disabled>.page-link{color:var(--bs-pagination-disabled-color);pointer-events:none;background-color:var(--bs-pagination-disabled-bg);border-color:var(--bs-pagination-disabled-border-color)}.page-item:not(:first-child) .page-link{margin-left:calc(1px*-1)}.page-item:first-child .page-link{border-top-left-radius:var(--bs-pagination-border-radius);border-bottom-left-radius:var(--bs-pagination-border-radius)}.page-item:last-child .page-link{border-top-right-radius:var(--bs-pagination-border-radius);border-bottom-right-radius:var(--bs-pagination-border-radius)}.pagination-lg{--bs-pagination-padding-x: 1.5rem;--bs-pagination-padding-y: 0.75rem;--bs-pagination-font-size:1.25rem;--bs-pagination-border-radius: 0.5rem}.pagination-sm{--bs-pagination-padding-x: 0.5rem;--bs-pagination-padding-y: 0.25rem;--bs-pagination-font-size:0.875rem;--bs-pagination-border-radius: 0.25rem}.badge{--bs-badge-padding-x: 0.65em;--bs-badge-padding-y: 0.35em;--bs-badge-font-size:0.75em;--bs-badge-font-weight: 700;--bs-badge-color: #ffffff;--bs-badge-border-radius: 0.375rem;display:inline-block;padding:var(--bs-badge-padding-y) var(--bs-badge-padding-x);font-size:var(--bs-badge-font-size);font-weight:var(--bs-badge-font-weight);line-height:1;color:var(--bs-badge-color);text-align:center;white-space:nowrap;vertical-align:baseline;border-radius:var(--bs-badge-border-radius)}.badge:empty{display:none}.btn .badge{position:relative;top:-1px}.alert{--bs-alert-bg: transparent;--bs-alert-padding-x: 1rem;--bs-alert-padding-y: 1rem;--bs-alert-margin-bottom: 1rem;--bs-alert-color: inherit;--bs-alert-border-color: transparent;--bs-alert-border: 1px solid var(--bs-alert-border-color);--bs-alert-border-radius: 0.375rem;--bs-alert-link-color: inherit;position:relative;padding:var(--bs-alert-padding-y) var(--bs-alert-padding-x);margin-bottom:var(--bs-alert-margin-bottom);color:var(--bs-alert-color);background-color:var(--bs-alert-bg);border:var(--bs-alert-border);border-radius:var(--bs-alert-border-radius)}.alert-heading{color:inherit}.alert-link{font-weight:700;color:var(--bs-alert-link-color)}.alert-dismissible{padding-right:3rem}.alert-dismissible .btn-close{position:absolute;top:0;right:0;z-index:2;padding:1.25rem 1rem}.alert-default{--bs-alert-color: var(--bs-default-text-emphasis);--bs-alert-bg: var(--bs-default-bg-subtle);--bs-alert-border-color: var(--bs-default-border-subtle);--bs-alert-link-color: var(--bs-default-text-emphasis)}.alert-primary{--bs-alert-color: var(--bs-primary-text-emphasis);--bs-alert-bg: var(--bs-primary-bg-subtle);--bs-alert-border-color: var(--bs-primary-border-subtle);--bs-alert-link-color: var(--bs-primary-text-emphasis)}.alert-secondary{--bs-alert-color: var(--bs-secondary-text-emphasis);--bs-alert-bg: var(--bs-secondary-bg-subtle);--bs-alert-border-color: var(--bs-secondary-border-subtle);--bs-alert-link-color: var(--bs-secondary-text-emphasis)}.alert-success{--bs-alert-color: var(--bs-success-text-emphasis);--bs-alert-bg: var(--bs-success-bg-subtle);--bs-alert-border-color: var(--bs-success-border-subtle);--bs-alert-link-color: var(--bs-success-text-emphasis)}.alert-info{--bs-alert-color: var(--bs-info-text-emphasis);--bs-alert-bg: var(--bs-info-bg-subtle);--bs-alert-border-color: var(--bs-info-border-subtle);--bs-alert-link-color: var(--bs-info-text-emphasis)}.alert-warning{--bs-alert-color: var(--bs-warning-text-emphasis);--bs-alert-bg: var(--bs-warning-bg-subtle);--bs-alert-border-color: var(--bs-warning-border-subtle);--bs-alert-link-color: var(--bs-warning-text-emphasis)}.alert-danger{--bs-alert-color: var(--bs-danger-text-emphasis);--bs-alert-bg: var(--bs-danger-bg-subtle);--bs-alert-border-color: var(--bs-danger-border-subtle);--bs-alert-link-color: var(--bs-danger-text-emphasis)}.alert-light{--bs-alert-color: var(--bs-light-text-emphasis);--bs-alert-bg: var(--bs-light-bg-subtle);--bs-alert-border-color: var(--bs-light-border-subtle);--bs-alert-link-color: var(--bs-light-text-emphasis)}.alert-dark{--bs-alert-color: var(--bs-dark-text-emphasis);--bs-alert-bg: var(--bs-dark-bg-subtle);--bs-alert-border-color: var(--bs-dark-border-subtle);--bs-alert-link-color: var(--bs-dark-text-emphasis)}@keyframes progress-bar-stripes{0%{background-position-x:1rem}}.progress,.progress-stacked{--bs-progress-height: 1rem;--bs-progress-font-size:0.75rem;--bs-progress-bg: #e9ecef;--bs-progress-border-radius: 0.375rem;--bs-progress-box-shadow: inset 0 1px 2px rgba(0, 0, 0, 0.075);--bs-progress-bar-color: #ffffff;--bs-progress-bar-bg: #0d6efd;--bs-progress-bar-transition: width 0.6s ease;display:flex;display:-webkit-flex;height:var(--bs-progress-height);overflow:hidden;font-size:var(--bs-progress-font-size);background-color:var(--bs-progress-bg);border-radius:var(--bs-progress-border-radius)}.progress-bar{display:flex;display:-webkit-flex;flex-direction:column;-webkit-flex-direction:column;justify-content:center;-webkit-justify-content:center;overflow:hidden;color:var(--bs-progress-bar-color);text-align:center;white-space:nowrap;background-color:var(--bs-progress-bar-bg);transition:var(--bs-progress-bar-transition)}@media(prefers-reduced-motion: reduce){.progress-bar{transition:none}}.progress-bar-striped{background-image:linear-gradient(45deg, rgba(255, 255, 255, 0.15) 25%, transparent 25%, transparent 50%, rgba(255, 255, 255, 0.15) 50%, rgba(255, 255, 255, 0.15) 75%, transparent 75%, transparent);background-size:var(--bs-progress-height) var(--bs-progress-height)}.progress-stacked>.progress{overflow:visible}.progress-stacked>.progress>.progress-bar{width:100%}.progress-bar-animated{animation:1s linear infinite progress-bar-stripes}@media(prefers-reduced-motion: reduce){.progress-bar-animated{animation:none}}.list-group{--bs-list-group-color: #212529;--bs-list-group-bg: #ffffff;--bs-list-group-border-color: white;--bs-list-group-border-width: 1px;--bs-list-group-border-radius: 0.375rem;--bs-list-group-item-padding-x: 1rem;--bs-list-group-item-padding-y: 0.5rem;--bs-list-group-action-color: rgba(33, 37, 41, 0.75);--bs-list-group-action-hover-color: #000;--bs-list-group-action-hover-bg: #f8f9fa;--bs-list-group-action-active-color: #212529;--bs-list-group-action-active-bg: #e9ecef;--bs-list-group-disabled-color: rgba(33, 37, 41, 0.75);--bs-list-group-disabled-bg: #ffffff;--bs-list-group-active-color: #ffffff;--bs-list-group-active-bg: #0d6efd;--bs-list-group-active-border-color: #0d6efd;display:flex;display:-webkit-flex;flex-direction:column;-webkit-flex-direction:column;padding-left:0;margin-bottom:0;border-radius:var(--bs-list-group-border-radius)}.list-group-numbered{list-style-type:none;counter-reset:section}.list-group-numbered>.list-group-item::before{content:counters(section, ".") ". ";counter-increment:section}.list-group-item-action{width:100%;color:var(--bs-list-group-action-color);text-align:inherit}.list-group-item-action:hover,.list-group-item-action:focus{z-index:1;color:var(--bs-list-group-action-hover-color);text-decoration:none;background-color:var(--bs-list-group-action-hover-bg)}.list-group-item-action:active{color:var(--bs-list-group-action-active-color);background-color:var(--bs-list-group-action-active-bg)}.list-group-item{position:relative;display:block;padding:var(--bs-list-group-item-padding-y) var(--bs-list-group-item-padding-x);color:var(--bs-list-group-color);text-decoration:none;-webkit-text-decoration:none;-moz-text-decoration:none;-ms-text-decoration:none;-o-text-decoration:none;background-color:var(--bs-list-group-bg);border:var(--bs-list-group-border-width) solid var(--bs-list-group-border-color)}.list-group-item:first-child{border-top-left-radius:inherit;border-top-right-radius:inherit}.list-group-item:last-child{border-bottom-right-radius:inherit;border-bottom-left-radius:inherit}.list-group-item.disabled,.list-group-item:disabled{color:var(--bs-list-group-disabled-color);pointer-events:none;background-color:var(--bs-list-group-disabled-bg)}.list-group-item.active{z-index:2;color:var(--bs-list-group-active-color);background-color:var(--bs-list-group-active-bg);border-color:var(--bs-list-group-active-border-color)}.list-group-item+.list-group-item{border-top-width:0}.list-group-item+.list-group-item.active{margin-top:calc(-1*var(--bs-list-group-border-width));border-top-width:var(--bs-list-group-border-width)}.list-group-horizontal{flex-direction:row;-webkit-flex-direction:row}.list-group-horizontal>.list-group-item:first-child:not(:last-child){border-bottom-left-radius:var(--bs-list-group-border-radius);border-top-right-radius:0}.list-group-horizontal>.list-group-item:last-child:not(:first-child){border-top-right-radius:var(--bs-list-group-border-radius);border-bottom-left-radius:0}.list-group-horizontal>.list-group-item.active{margin-top:0}.list-group-horizontal>.list-group-item+.list-group-item{border-top-width:var(--bs-list-group-border-width);border-left-width:0}.list-group-horizontal>.list-group-item+.list-group-item.active{margin-left:calc(-1*var(--bs-list-group-border-width));border-left-width:var(--bs-list-group-border-width)}@media(min-width: 576px){.list-group-horizontal-sm{flex-direction:row;-webkit-flex-direction:row}.list-group-horizontal-sm>.list-group-item:first-child:not(:last-child){border-bottom-left-radius:var(--bs-list-group-border-radius);border-top-right-radius:0}.list-group-horizontal-sm>.list-group-item:last-child:not(:first-child){border-top-right-radius:var(--bs-list-group-border-radius);border-bottom-left-radius:0}.list-group-horizontal-sm>.list-group-item.active{margin-top:0}.list-group-horizontal-sm>.list-group-item+.list-group-item{border-top-width:var(--bs-list-group-border-width);border-left-width:0}.list-group-horizontal-sm>.list-group-item+.list-group-item.active{margin-left:calc(-1*var(--bs-list-group-border-width));border-left-width:var(--bs-list-group-border-width)}}@media(min-width: 768px){.list-group-horizontal-md{flex-direction:row;-webkit-flex-direction:row}.list-group-horizontal-md>.list-group-item:first-child:not(:last-child){border-bottom-left-radius:var(--bs-list-group-border-radius);border-top-right-radius:0}.list-group-horizontal-md>.list-group-item:last-child:not(:first-child){border-top-right-radius:var(--bs-list-group-border-radius);border-bottom-left-radius:0}.list-group-horizontal-md>.list-group-item.active{margin-top:0}.list-group-horizontal-md>.list-group-item+.list-group-item{border-top-width:var(--bs-list-group-border-width);border-left-width:0}.list-group-horizontal-md>.list-group-item+.list-group-item.active{margin-left:calc(-1*var(--bs-list-group-border-width));border-left-width:var(--bs-list-group-border-width)}}@media(min-width: 992px){.list-group-horizontal-lg{flex-direction:row;-webkit-flex-direction:row}.list-group-horizontal-lg>.list-group-item:first-child:not(:last-child){border-bottom-left-radius:var(--bs-list-group-border-radius);border-top-right-radius:0}.list-group-horizontal-lg>.list-group-item:last-child:not(:first-child){border-top-right-radius:var(--bs-list-group-border-radius);border-bottom-left-radius:0}.list-group-horizontal-lg>.list-group-item.active{margin-top:0}.list-group-horizontal-lg>.list-group-item+.list-group-item{border-top-width:var(--bs-list-group-border-width);border-left-width:0}.list-group-horizontal-lg>.list-group-item+.list-group-item.active{margin-left:calc(-1*var(--bs-list-group-border-width));border-left-width:var(--bs-list-group-border-width)}}@media(min-width: 1200px){.list-group-horizontal-xl{flex-direction:row;-webkit-flex-direction:row}.list-group-horizontal-xl>.list-group-item:first-child:not(:last-child){border-bottom-left-radius:var(--bs-list-group-border-radius);border-top-right-radius:0}.list-group-horizontal-xl>.list-group-item:last-child:not(:first-child){border-top-right-radius:var(--bs-list-group-border-radius);border-bottom-left-radius:0}.list-group-horizontal-xl>.list-group-item.active{margin-top:0}.list-group-horizontal-xl>.list-group-item+.list-group-item{border-top-width:var(--bs-list-group-border-width);border-left-width:0}.list-group-horizontal-xl>.list-group-item+.list-group-item.active{margin-left:calc(-1*var(--bs-list-group-border-width));border-left-width:var(--bs-list-group-border-width)}}@media(min-width: 1400px){.list-group-horizontal-xxl{flex-direction:row;-webkit-flex-direction:row}.list-group-horizontal-xxl>.list-group-item:first-child:not(:last-child){border-bottom-left-radius:var(--bs-list-group-border-radius);border-top-right-radius:0}.list-group-horizontal-xxl>.list-group-item:last-child:not(:first-child){border-top-right-radius:var(--bs-list-group-border-radius);border-bottom-left-radius:0}.list-group-horizontal-xxl>.list-group-item.active{margin-top:0}.list-group-horizontal-xxl>.list-group-item+.list-group-item{border-top-width:var(--bs-list-group-border-width);border-left-width:0}.list-group-horizontal-xxl>.list-group-item+.list-group-item.active{margin-left:calc(-1*var(--bs-list-group-border-width));border-left-width:var(--bs-list-group-border-width)}}.list-group-flush{border-radius:0}.list-group-flush>.list-group-item{border-width:0 0 var(--bs-list-group-border-width)}.list-group-flush>.list-group-item:last-child{border-bottom-width:0}.list-group-item-default{--bs-list-group-color: var(--bs-default-text-emphasis);--bs-list-group-bg: var(--bs-default-bg-subtle);--bs-list-group-border-color: var(--bs-default-border-subtle);--bs-list-group-action-hover-color: var(--bs-emphasis-color);--bs-list-group-action-hover-bg: var(--bs-default-border-subtle);--bs-list-group-action-active-color: var(--bs-emphasis-color);--bs-list-group-action-active-bg: var(--bs-default-border-subtle);--bs-list-group-active-color: var(--bs-default-bg-subtle);--bs-list-group-active-bg: var(--bs-default-text-emphasis);--bs-list-group-active-border-color: var(--bs-default-text-emphasis)}.list-group-item-primary{--bs-list-group-color: var(--bs-primary-text-emphasis);--bs-list-group-bg: var(--bs-primary-bg-subtle);--bs-list-group-border-color: var(--bs-primary-border-subtle);--bs-list-group-action-hover-color: var(--bs-emphasis-color);--bs-list-group-action-hover-bg: var(--bs-primary-border-subtle);--bs-list-group-action-active-color: var(--bs-emphasis-color);--bs-list-group-action-active-bg: var(--bs-primary-border-subtle);--bs-list-group-active-color: var(--bs-primary-bg-subtle);--bs-list-group-active-bg: var(--bs-primary-text-emphasis);--bs-list-group-active-border-color: var(--bs-primary-text-emphasis)}.list-group-item-secondary{--bs-list-group-color: var(--bs-secondary-text-emphasis);--bs-list-group-bg: var(--bs-secondary-bg-subtle);--bs-list-group-border-color: var(--bs-secondary-border-subtle);--bs-list-group-action-hover-color: var(--bs-emphasis-color);--bs-list-group-action-hover-bg: var(--bs-secondary-border-subtle);--bs-list-group-action-active-color: var(--bs-emphasis-color);--bs-list-group-action-active-bg: var(--bs-secondary-border-subtle);--bs-list-group-active-color: var(--bs-secondary-bg-subtle);--bs-list-group-active-bg: var(--bs-secondary-text-emphasis);--bs-list-group-active-border-color: var(--bs-secondary-text-emphasis)}.list-group-item-success{--bs-list-group-color: var(--bs-success-text-emphasis);--bs-list-group-bg: var(--bs-success-bg-subtle);--bs-list-group-border-color: var(--bs-success-border-subtle);--bs-list-group-action-hover-color: var(--bs-emphasis-color);--bs-list-group-action-hover-bg: var(--bs-success-border-subtle);--bs-list-group-action-active-color: var(--bs-emphasis-color);--bs-list-group-action-active-bg: var(--bs-success-border-subtle);--bs-list-group-active-color: var(--bs-success-bg-subtle);--bs-list-group-active-bg: var(--bs-success-text-emphasis);--bs-list-group-active-border-color: var(--bs-success-text-emphasis)}.list-group-item-info{--bs-list-group-color: var(--bs-info-text-emphasis);--bs-list-group-bg: var(--bs-info-bg-subtle);--bs-list-group-border-color: var(--bs-info-border-subtle);--bs-list-group-action-hover-color: var(--bs-emphasis-color);--bs-list-group-action-hover-bg: var(--bs-info-border-subtle);--bs-list-group-action-active-color: var(--bs-emphasis-color);--bs-list-group-action-active-bg: var(--bs-info-border-subtle);--bs-list-group-active-color: var(--bs-info-bg-subtle);--bs-list-group-active-bg: var(--bs-info-text-emphasis);--bs-list-group-active-border-color: var(--bs-info-text-emphasis)}.list-group-item-warning{--bs-list-group-color: var(--bs-warning-text-emphasis);--bs-list-group-bg: var(--bs-warning-bg-subtle);--bs-list-group-border-color: var(--bs-warning-border-subtle);--bs-list-group-action-hover-color: var(--bs-emphasis-color);--bs-list-group-action-hover-bg: var(--bs-warning-border-subtle);--bs-list-group-action-active-color: var(--bs-emphasis-color);--bs-list-group-action-active-bg: var(--bs-warning-border-subtle);--bs-list-group-active-color: var(--bs-warning-bg-subtle);--bs-list-group-active-bg: var(--bs-warning-text-emphasis);--bs-list-group-active-border-color: var(--bs-warning-text-emphasis)}.list-group-item-danger{--bs-list-group-color: var(--bs-danger-text-emphasis);--bs-list-group-bg: var(--bs-danger-bg-subtle);--bs-list-group-border-color: var(--bs-danger-border-subtle);--bs-list-group-action-hover-color: var(--bs-emphasis-color);--bs-list-group-action-hover-bg: var(--bs-danger-border-subtle);--bs-list-group-action-active-color: var(--bs-emphasis-color);--bs-list-group-action-active-bg: var(--bs-danger-border-subtle);--bs-list-group-active-color: var(--bs-danger-bg-subtle);--bs-list-group-active-bg: var(--bs-danger-text-emphasis);--bs-list-group-active-border-color: var(--bs-danger-text-emphasis)}.list-group-item-light{--bs-list-group-color: var(--bs-light-text-emphasis);--bs-list-group-bg: var(--bs-light-bg-subtle);--bs-list-group-border-color: var(--bs-light-border-subtle);--bs-list-group-action-hover-color: var(--bs-emphasis-color);--bs-list-group-action-hover-bg: var(--bs-light-border-subtle);--bs-list-group-action-active-color: var(--bs-emphasis-color);--bs-list-group-action-active-bg: var(--bs-light-border-subtle);--bs-list-group-active-color: var(--bs-light-bg-subtle);--bs-list-group-active-bg: var(--bs-light-text-emphasis);--bs-list-group-active-border-color: var(--bs-light-text-emphasis)}.list-group-item-dark{--bs-list-group-color: var(--bs-dark-text-emphasis);--bs-list-group-bg: var(--bs-dark-bg-subtle);--bs-list-group-border-color: var(--bs-dark-border-subtle);--bs-list-group-action-hover-color: var(--bs-emphasis-color);--bs-list-group-action-hover-bg: var(--bs-dark-border-subtle);--bs-list-group-action-active-color: var(--bs-emphasis-color);--bs-list-group-action-active-bg: var(--bs-dark-border-subtle);--bs-list-group-active-color: var(--bs-dark-bg-subtle);--bs-list-group-active-bg: var(--bs-dark-text-emphasis);--bs-list-group-active-border-color: var(--bs-dark-text-emphasis)}.btn-close{--bs-btn-close-color: #000;--bs-btn-close-bg: url("data:image/svg+xml,%3csvg xmlns='http://www.w3.org/2000/svg' viewBox='0 0 16 16' fill='%23000'%3e%3cpath d='M.293.293a1 1 0 0 1 1.414 0L8 6.586 14.293.293a1 1 0 1 1 1.414 1.414L9.414 8l6.293 6.293a1 1 0 0 1-1.414 1.414L8 9.414l-6.293 6.293a1 1 0 0 1-1.414-1.414L6.586 8 .293 1.707a1 1 0 0 1 0-1.414z'/%3e%3c/svg%3e");--bs-btn-close-opacity: 0.5;--bs-btn-close-hover-opacity: 0.75;--bs-btn-close-focus-shadow: 0 0 0 0.25rem rgba(13, 110, 253, 0.25);--bs-btn-close-focus-opacity: 1;--bs-btn-close-disabled-opacity: 0.25;--bs-btn-close-white-filter: invert(1) grayscale(100%) brightness(200%);box-sizing:content-box;width:1em;height:1em;padding:.25em .25em;color:var(--bs-btn-close-color);background:rgba(0,0,0,0) var(--bs-btn-close-bg) center/1em auto no-repeat;border:0;border-radius:.375rem;opacity:var(--bs-btn-close-opacity)}.btn-close:hover{color:var(--bs-btn-close-color);text-decoration:none;opacity:var(--bs-btn-close-hover-opacity)}.btn-close:focus{outline:0;box-shadow:var(--bs-btn-close-focus-shadow);opacity:var(--bs-btn-close-focus-opacity)}.btn-close:disabled,.btn-close.disabled{pointer-events:none;user-select:none;-webkit-user-select:none;-moz-user-select:none;-ms-user-select:none;-o-user-select:none;opacity:var(--bs-btn-close-disabled-opacity)}.btn-close-white{filter:var(--bs-btn-close-white-filter)}[data-bs-theme=dark] .btn-close{filter:var(--bs-btn-close-white-filter)}.toast{--bs-toast-zindex: 1090;--bs-toast-padding-x: 0.75rem;--bs-toast-padding-y: 0.5rem;--bs-toast-spacing: 1.5rem;--bs-toast-max-width: 350px;--bs-toast-font-size:0.875rem;--bs-toast-color: ;--bs-toast-bg: rgba(255, 255, 255, 0.85);--bs-toast-border-width: 1px;--bs-toast-border-color: rgba(0, 0, 0, 0.175);--bs-toast-border-radius: 0.375rem;--bs-toast-box-shadow: 0 0.5rem 1rem rgba(0, 0, 0, 0.15);--bs-toast-header-color: rgba(33, 37, 41, 0.75);--bs-toast-header-bg: rgba(255, 255, 255, 0.85);--bs-toast-header-border-color: rgba(0, 0, 0, 0.175);width:var(--bs-toast-max-width);max-width:100%;font-size:var(--bs-toast-font-size);color:var(--bs-toast-color);pointer-events:auto;background-color:var(--bs-toast-bg);background-clip:padding-box;border:var(--bs-toast-border-width) solid var(--bs-toast-border-color);box-shadow:var(--bs-toast-box-shadow);border-radius:var(--bs-toast-border-radius)}.toast.showing{opacity:0}.toast:not(.show){display:none}.toast-container{--bs-toast-zindex: 1090;position:absolute;z-index:var(--bs-toast-zindex);width:max-content;width:-webkit-max-content;width:-moz-max-content;width:-ms-max-content;width:-o-max-content;max-width:100%;pointer-events:none}.toast-container>:not(:last-child){margin-bottom:var(--bs-toast-spacing)}.toast-header{display:flex;display:-webkit-flex;align-items:center;-webkit-align-items:center;padding:var(--bs-toast-padding-y) var(--bs-toast-padding-x);color:var(--bs-toast-header-color);background-color:var(--bs-toast-header-bg);background-clip:padding-box;border-bottom:var(--bs-toast-border-width) solid var(--bs-toast-header-border-color);border-top-left-radius:calc(var(--bs-toast-border-radius) - var(--bs-toast-border-width));border-top-right-radius:calc(var(--bs-toast-border-radius) - var(--bs-toast-border-width))}.toast-header .btn-close{margin-right:calc(-0.5*var(--bs-toast-padding-x));margin-left:var(--bs-toast-padding-x)}.toast-body{padding:var(--bs-toast-padding-x);word-wrap:break-word}.modal{--bs-modal-zindex: 1055;--bs-modal-width: 500px;--bs-modal-padding: 1rem;--bs-modal-margin: 0.5rem;--bs-modal-color: ;--bs-modal-bg: #ffffff;--bs-modal-border-color: rgba(0, 0, 0, 0.175);--bs-modal-border-width: 1px;--bs-modal-border-radius: 0.5rem;--bs-modal-box-shadow: 0 0.125rem 0.25rem rgba(0, 0, 0, 0.075);--bs-modal-inner-border-radius: calc(0.5rem - 1px);--bs-modal-header-padding-x: 1rem;--bs-modal-header-padding-y: 1rem;--bs-modal-header-padding: 1rem 1rem;--bs-modal-header-border-color: white;--bs-modal-header-border-width: 1px;--bs-modal-title-line-height: 1.5;--bs-modal-footer-gap: 0.5rem;--bs-modal-footer-bg: ;--bs-modal-footer-border-color: white;--bs-modal-footer-border-width: 1px;position:fixed;top:0;left:0;z-index:var(--bs-modal-zindex);display:none;width:100%;height:100%;overflow-x:hidden;overflow-y:auto;outline:0}.modal-dialog{position:relative;width:auto;margin:var(--bs-modal-margin);pointer-events:none}.modal.fade .modal-dialog{transition:transform .3s ease-out;transform:translate(0, -50px)}@media(prefers-reduced-motion: reduce){.modal.fade .modal-dialog{transition:none}}.modal.show .modal-dialog{transform:none}.modal.modal-static .modal-dialog{transform:scale(1.02)}.modal-dialog-scrollable{height:calc(100% - var(--bs-modal-margin)*2)}.modal-dialog-scrollable .modal-content{max-height:100%;overflow:hidden}.modal-dialog-scrollable .modal-body{overflow-y:auto}.modal-dialog-centered{display:flex;display:-webkit-flex;align-items:center;-webkit-align-items:center;min-height:calc(100% - var(--bs-modal-margin)*2)}.modal-content{position:relative;display:flex;display:-webkit-flex;flex-direction:column;-webkit-flex-direction:column;width:100%;color:var(--bs-modal-color);pointer-events:auto;background-color:var(--bs-modal-bg);background-clip:padding-box;border:var(--bs-modal-border-width) solid var(--bs-modal-border-color);border-radius:var(--bs-modal-border-radius);outline:0}.modal-backdrop{--bs-backdrop-zindex: 1050;--bs-backdrop-bg: #000;--bs-backdrop-opacity: 0.5;position:fixed;top:0;left:0;z-index:var(--bs-backdrop-zindex);width:100vw;height:100vh;background-color:var(--bs-backdrop-bg)}.modal-backdrop.fade{opacity:0}.modal-backdrop.show{opacity:var(--bs-backdrop-opacity)}.modal-header{display:flex;display:-webkit-flex;flex-shrink:0;-webkit-flex-shrink:0;align-items:center;-webkit-align-items:center;justify-content:space-between;-webkit-justify-content:space-between;padding:var(--bs-modal-header-padding);border-bottom:var(--bs-modal-header-border-width) solid var(--bs-modal-header-border-color);border-top-left-radius:var(--bs-modal-inner-border-radius);border-top-right-radius:var(--bs-modal-inner-border-radius)}.modal-header .btn-close{padding:calc(var(--bs-modal-header-padding-y)*.5) calc(var(--bs-modal-header-padding-x)*.5);margin:calc(-0.5*var(--bs-modal-header-padding-y)) calc(-0.5*var(--bs-modal-header-padding-x)) calc(-0.5*var(--bs-modal-header-padding-y)) auto}.modal-title{margin-bottom:0;line-height:var(--bs-modal-title-line-height)}.modal-body{position:relative;flex:1 1 auto;-webkit-flex:1 1 auto;padding:var(--bs-modal-padding)}.modal-footer{display:flex;display:-webkit-flex;flex-shrink:0;-webkit-flex-shrink:0;flex-wrap:wrap;-webkit-flex-wrap:wrap;align-items:center;-webkit-align-items:center;justify-content:flex-end;-webkit-justify-content:flex-end;padding:calc(var(--bs-modal-padding) - var(--bs-modal-footer-gap)*.5);background-color:var(--bs-modal-footer-bg);border-top:var(--bs-modal-footer-border-width) solid var(--bs-modal-footer-border-color);border-bottom-right-radius:var(--bs-modal-inner-border-radius);border-bottom-left-radius:var(--bs-modal-inner-border-radius)}.modal-footer>*{margin:calc(var(--bs-modal-footer-gap)*.5)}@media(min-width: 576px){.modal{--bs-modal-margin: 1.75rem;--bs-modal-box-shadow: 0 0.5rem 1rem rgba(0, 0, 0, 0.15)}.modal-dialog{max-width:var(--bs-modal-width);margin-right:auto;margin-left:auto}.modal-sm{--bs-modal-width: 300px}}@media(min-width: 992px){.modal-lg,.modal-xl{--bs-modal-width: 800px}}@media(min-width: 1200px){.modal-xl{--bs-modal-width: 1140px}}.modal-fullscreen{width:100vw;max-width:none;height:100%;margin:0}.modal-fullscreen .modal-content{height:100%;border:0;border-radius:0}.modal-fullscreen .modal-header,.modal-fullscreen .modal-footer{border-radius:0}.modal-fullscreen .modal-body{overflow-y:auto}@media(max-width: 575.98px){.modal-fullscreen-sm-down{width:100vw;max-width:none;height:100%;margin:0}.modal-fullscreen-sm-down .modal-content{height:100%;border:0;border-radius:0}.modal-fullscreen-sm-down .modal-header,.modal-fullscreen-sm-down .modal-footer{border-radius:0}.modal-fullscreen-sm-down .modal-body{overflow-y:auto}}@media(max-width: 767.98px){.modal-fullscreen-md-down{width:100vw;max-width:none;height:100%;margin:0}.modal-fullscreen-md-down .modal-content{height:100%;border:0;border-radius:0}.modal-fullscreen-md-down .modal-header,.modal-fullscreen-md-down .modal-footer{border-radius:0}.modal-fullscreen-md-down .modal-body{overflow-y:auto}}@media(max-width: 991.98px){.modal-fullscreen-lg-down{width:100vw;max-width:none;height:100%;margin:0}.modal-fullscreen-lg-down .modal-content{height:100%;border:0;border-radius:0}.modal-fullscreen-lg-down .modal-header,.modal-fullscreen-lg-down .modal-footer{border-radius:0}.modal-fullscreen-lg-down .modal-body{overflow-y:auto}}@media(max-width: 1199.98px){.modal-fullscreen-xl-down{width:100vw;max-width:none;height:100%;margin:0}.modal-fullscreen-xl-down .modal-content{height:100%;border:0;border-radius:0}.modal-fullscreen-xl-down .modal-header,.modal-fullscreen-xl-down .modal-footer{border-radius:0}.modal-fullscreen-xl-down .modal-body{overflow-y:auto}}@media(max-width: 1399.98px){.modal-fullscreen-xxl-down{width:100vw;max-width:none;height:100%;margin:0}.modal-fullscreen-xxl-down .modal-content{height:100%;border:0;border-radius:0}.modal-fullscreen-xxl-down .modal-header,.modal-fullscreen-xxl-down .modal-footer{border-radius:0}.modal-fullscreen-xxl-down .modal-body{overflow-y:auto}}.tooltip{--bs-tooltip-zindex: 1080;--bs-tooltip-max-width: 200px;--bs-tooltip-padding-x: 0.5rem;--bs-tooltip-padding-y: 0.25rem;--bs-tooltip-margin: ;--bs-tooltip-font-size:0.875rem;--bs-tooltip-color: #ffffff;--bs-tooltip-bg: #000;--bs-tooltip-border-radius: 0.375rem;--bs-tooltip-opacity: 0.9;--bs-tooltip-arrow-width: 0.8rem;--bs-tooltip-arrow-height: 0.4rem;z-index:var(--bs-tooltip-zindex);display:block;margin:var(--bs-tooltip-margin);font-family:system-ui,-apple-system,"Segoe UI",Roboto,"Helvetica Neue","Noto Sans","Liberation Sans",Arial,sans-serif,"Apple Color Emoji","Segoe UI Emoji","Segoe UI Symbol","Noto Color Emoji";font-style:normal;font-weight:400;line-height:1.5;text-align:left;text-align:start;text-decoration:none;text-shadow:none;text-transform:none;letter-spacing:normal;word-break:normal;white-space:normal;word-spacing:normal;line-break:auto;font-size:var(--bs-tooltip-font-size);word-wrap:break-word;opacity:0}.tooltip.show{opacity:var(--bs-tooltip-opacity)}.tooltip .tooltip-arrow{display:block;width:var(--bs-tooltip-arrow-width);height:var(--bs-tooltip-arrow-height)}.tooltip .tooltip-arrow::before{position:absolute;content:"";border-color:rgba(0,0,0,0);border-style:solid}.bs-tooltip-top .tooltip-arrow,.bs-tooltip-auto[data-popper-placement^=top] .tooltip-arrow{bottom:calc(-1*var(--bs-tooltip-arrow-height))}.bs-tooltip-top .tooltip-arrow::before,.bs-tooltip-auto[data-popper-placement^=top] .tooltip-arrow::before{top:-1px;border-width:var(--bs-tooltip-arrow-height) calc(var(--bs-tooltip-arrow-width)*.5) 0;border-top-color:var(--bs-tooltip-bg)}.bs-tooltip-end .tooltip-arrow,.bs-tooltip-auto[data-popper-placement^=right] .tooltip-arrow{left:calc(-1*var(--bs-tooltip-arrow-height));width:var(--bs-tooltip-arrow-height);height:var(--bs-tooltip-arrow-width)}.bs-tooltip-end .tooltip-arrow::before,.bs-tooltip-auto[data-popper-placement^=right] .tooltip-arrow::before{right:-1px;border-width:calc(var(--bs-tooltip-arrow-width)*.5) var(--bs-tooltip-arrow-height) calc(var(--bs-tooltip-arrow-width)*.5) 0;border-right-color:var(--bs-tooltip-bg)}.bs-tooltip-bottom .tooltip-arrow,.bs-tooltip-auto[data-popper-placement^=bottom] .tooltip-arrow{top:calc(-1*var(--bs-tooltip-arrow-height))}.bs-tooltip-bottom .tooltip-arrow::before,.bs-tooltip-auto[data-popper-placement^=bottom] .tooltip-arrow::before{bottom:-1px;border-width:0 calc(var(--bs-tooltip-arrow-width)*.5) var(--bs-tooltip-arrow-height);border-bottom-color:var(--bs-tooltip-bg)}.bs-tooltip-start .tooltip-arrow,.bs-tooltip-auto[data-popper-placement^=left] .tooltip-arrow{right:calc(-1*var(--bs-tooltip-arrow-height));width:var(--bs-tooltip-arrow-height);height:var(--bs-tooltip-arrow-width)}.bs-tooltip-start .tooltip-arrow::before,.bs-tooltip-auto[data-popper-placement^=left] .tooltip-arrow::before{left:-1px;border-width:calc(var(--bs-tooltip-arrow-width)*.5) 0 calc(var(--bs-tooltip-arrow-width)*.5) var(--bs-tooltip-arrow-height);border-left-color:var(--bs-tooltip-bg)}.tooltip-inner{max-width:var(--bs-tooltip-max-width);padding:var(--bs-tooltip-padding-y) var(--bs-tooltip-padding-x);color:var(--bs-tooltip-color);text-align:center;background-color:var(--bs-tooltip-bg);border-radius:var(--bs-tooltip-border-radius)}.popover{--bs-popover-zindex: 1070;--bs-popover-max-width: 276px;--bs-popover-font-size:0.875rem;--bs-popover-bg: #ffffff;--bs-popover-border-width: 1px;--bs-popover-border-color: rgba(0, 0, 0, 0.175);--bs-popover-border-radius: 0.5rem;--bs-popover-inner-border-radius: calc(0.5rem - 1px);--bs-popover-box-shadow: 0 0.5rem 1rem rgba(0, 0, 0, 0.15);--bs-popover-header-padding-x: 1rem;--bs-popover-header-padding-y: 0.5rem;--bs-popover-header-font-size:1rem;--bs-popover-header-color: inherit;--bs-popover-header-bg: #e9ecef;--bs-popover-body-padding-x: 1rem;--bs-popover-body-padding-y: 1rem;--bs-popover-body-color: #212529;--bs-popover-arrow-width: 1rem;--bs-popover-arrow-height: 0.5rem;--bs-popover-arrow-border: var(--bs-popover-border-color);z-index:var(--bs-popover-zindex);display:block;max-width:var(--bs-popover-max-width);font-family:system-ui,-apple-system,"Segoe UI",Roboto,"Helvetica Neue","Noto Sans","Liberation Sans",Arial,sans-serif,"Apple Color Emoji","Segoe UI Emoji","Segoe UI Symbol","Noto Color Emoji";font-style:normal;font-weight:400;line-height:1.5;text-align:left;text-align:start;text-decoration:none;text-shadow:none;text-transform:none;letter-spacing:normal;word-break:normal;white-space:normal;word-spacing:normal;line-break:auto;font-size:var(--bs-popover-font-size);word-wrap:break-word;background-color:var(--bs-popover-bg);background-clip:padding-box;border:var(--bs-popover-border-width) solid var(--bs-popover-border-color);border-radius:var(--bs-popover-border-radius)}.popover .popover-arrow{display:block;width:var(--bs-popover-arrow-width);height:var(--bs-popover-arrow-height)}.popover .popover-arrow::before,.popover .popover-arrow::after{position:absolute;display:block;content:"";border-color:rgba(0,0,0,0);border-style:solid;border-width:0}.bs-popover-top>.popover-arrow,.bs-popover-auto[data-popper-placement^=top]>.popover-arrow{bottom:calc(-1*(var(--bs-popover-arrow-height)) - var(--bs-popover-border-width))}.bs-popover-top>.popover-arrow::before,.bs-popover-auto[data-popper-placement^=top]>.popover-arrow::before,.bs-popover-top>.popover-arrow::after,.bs-popover-auto[data-popper-placement^=top]>.popover-arrow::after{border-width:var(--bs-popover-arrow-height) calc(var(--bs-popover-arrow-width)*.5) 0}.bs-popover-top>.popover-arrow::before,.bs-popover-auto[data-popper-placement^=top]>.popover-arrow::before{bottom:0;border-top-color:var(--bs-popover-arrow-border)}.bs-popover-top>.popover-arrow::after,.bs-popover-auto[data-popper-placement^=top]>.popover-arrow::after{bottom:var(--bs-popover-border-width);border-top-color:var(--bs-popover-bg)}.bs-popover-end>.popover-arrow,.bs-popover-auto[data-popper-placement^=right]>.popover-arrow{left:calc(-1*(var(--bs-popover-arrow-height)) - var(--bs-popover-border-width));width:var(--bs-popover-arrow-height);height:var(--bs-popover-arrow-width)}.bs-popover-end>.popover-arrow::before,.bs-popover-auto[data-popper-placement^=right]>.popover-arrow::before,.bs-popover-end>.popover-arrow::after,.bs-popover-auto[data-popper-placement^=right]>.popover-arrow::after{border-width:calc(var(--bs-popover-arrow-width)*.5) var(--bs-popover-arrow-height) calc(var(--bs-popover-arrow-width)*.5) 0}.bs-popover-end>.popover-arrow::before,.bs-popover-auto[data-popper-placement^=right]>.popover-arrow::before{left:0;border-right-color:var(--bs-popover-arrow-border)}.bs-popover-end>.popover-arrow::after,.bs-popover-auto[data-popper-placement^=right]>.popover-arrow::after{left:var(--bs-popover-border-width);border-right-color:var(--bs-popover-bg)}.bs-popover-bottom>.popover-arrow,.bs-popover-auto[data-popper-placement^=bottom]>.popover-arrow{top:calc(-1*(var(--bs-popover-arrow-height)) - var(--bs-popover-border-width))}.bs-popover-bottom>.popover-arrow::before,.bs-popover-auto[data-popper-placement^=bottom]>.popover-arrow::before,.bs-popover-bottom>.popover-arrow::after,.bs-popover-auto[data-popper-placement^=bottom]>.popover-arrow::after{border-width:0 calc(var(--bs-popover-arrow-width)*.5) var(--bs-popover-arrow-height)}.bs-popover-bottom>.popover-arrow::before,.bs-popover-auto[data-popper-placement^=bottom]>.popover-arrow::before{top:0;border-bottom-color:var(--bs-popover-arrow-border)}.bs-popover-bottom>.popover-arrow::after,.bs-popover-auto[data-popper-placement^=bottom]>.popover-arrow::after{top:var(--bs-popover-border-width);border-bottom-color:var(--bs-popover-bg)}.bs-popover-bottom .popover-header::before,.bs-popover-auto[data-popper-placement^=bottom] .popover-header::before{position:absolute;top:0;left:50%;display:block;width:var(--bs-popover-arrow-width);margin-left:calc(-0.5*var(--bs-popover-arrow-width));content:"";border-bottom:var(--bs-popover-border-width) solid var(--bs-popover-header-bg)}.bs-popover-start>.popover-arrow,.bs-popover-auto[data-popper-placement^=left]>.popover-arrow{right:calc(-1*(var(--bs-popover-arrow-height)) - var(--bs-popover-border-width));width:var(--bs-popover-arrow-height);height:var(--bs-popover-arrow-width)}.bs-popover-start>.popover-arrow::before,.bs-popover-auto[data-popper-placement^=left]>.popover-arrow::before,.bs-popover-start>.popover-arrow::after,.bs-popover-auto[data-popper-placement^=left]>.popover-arrow::after{border-width:calc(var(--bs-popover-arrow-width)*.5) 0 calc(var(--bs-popover-arrow-width)*.5) var(--bs-popover-arrow-height)}.bs-popover-start>.popover-arrow::before,.bs-popover-auto[data-popper-placement^=left]>.popover-arrow::before{right:0;border-left-color:var(--bs-popover-arrow-border)}.bs-popover-start>.popover-arrow::after,.bs-popover-auto[data-popper-placement^=left]>.popover-arrow::after{right:var(--bs-popover-border-width);border-left-color:var(--bs-popover-bg)}.popover-header{padding:var(--bs-popover-header-padding-y) var(--bs-popover-header-padding-x);margin-bottom:0;font-size:var(--bs-popover-header-font-size);color:var(--bs-popover-header-color);background-color:var(--bs-popover-header-bg);border-bottom:var(--bs-popover-border-width) solid var(--bs-popover-border-color);border-top-left-radius:var(--bs-popover-inner-border-radius);border-top-right-radius:var(--bs-popover-inner-border-radius)}.popover-header:empty{display:none}.popover-body{padding:var(--bs-popover-body-padding-y) var(--bs-popover-body-padding-x);color:var(--bs-popover-body-color)}.carousel{position:relative}.carousel.pointer-event{touch-action:pan-y;-webkit-touch-action:pan-y;-moz-touch-action:pan-y;-ms-touch-action:pan-y;-o-touch-action:pan-y}.carousel-inner{position:relative;width:100%;overflow:hidden}.carousel-inner::after{display:block;clear:both;content:""}.carousel-item{position:relative;display:none;float:left;width:100%;margin-right:-100%;backface-visibility:hidden;-webkit-backface-visibility:hidden;-moz-backface-visibility:hidden;-ms-backface-visibility:hidden;-o-backface-visibility:hidden;transition:transform .6s ease-in-out}@media(prefers-reduced-motion: reduce){.carousel-item{transition:none}}.carousel-item.active,.carousel-item-next,.carousel-item-prev{display:block}.carousel-item-next:not(.carousel-item-start),.active.carousel-item-end{transform:translateX(100%)}.carousel-item-prev:not(.carousel-item-end),.active.carousel-item-start{transform:translateX(-100%)}.carousel-fade .carousel-item{opacity:0;transition-property:opacity;transform:none}.carousel-fade .carousel-item.active,.carousel-fade .carousel-item-next.carousel-item-start,.carousel-fade .carousel-item-prev.carousel-item-end{z-index:1;opacity:1}.carousel-fade .active.carousel-item-start,.carousel-fade .active.carousel-item-end{z-index:0;opacity:0;transition:opacity 0s .6s}@media(prefers-reduced-motion: reduce){.carousel-fade .active.carousel-item-start,.carousel-fade .active.carousel-item-end{transition:none}}.carousel-control-prev,.carousel-control-next{position:absolute;top:0;bottom:0;z-index:1;display:flex;display:-webkit-flex;align-items:center;-webkit-align-items:center;justify-content:center;-webkit-justify-content:center;width:15%;padding:0;color:#fff;text-align:center;background:none;border:0;opacity:.5;transition:opacity .15s ease}@media(prefers-reduced-motion: reduce){.carousel-control-prev,.carousel-control-next{transition:none}}.carousel-control-prev:hover,.carousel-control-prev:focus,.carousel-control-next:hover,.carousel-control-next:focus{color:#fff;text-decoration:none;outline:0;opacity:.9}.carousel-control-prev{left:0}.carousel-control-next{right:0}.carousel-control-prev-icon,.carousel-control-next-icon{display:inline-block;width:2rem;height:2rem;background-repeat:no-repeat;background-position:50%;background-size:100% 100%}.carousel-control-prev-icon{background-image:url("data:image/svg+xml,%3csvg xmlns='http://www.w3.org/2000/svg' viewBox='0 0 16 16' fill='%23ffffff'%3e%3cpath d='M11.354 1.646a.5.5 0 0 1 0 .708L5.707 8l5.647 5.646a.5.5 0 0 1-.708.708l-6-6a.5.5 0 0 1 0-.708l6-6a.5.5 0 0 1 .708 0z'/%3e%3c/svg%3e")}.carousel-control-next-icon{background-image:url("data:image/svg+xml,%3csvg xmlns='http://www.w3.org/2000/svg' viewBox='0 0 16 16' fill='%23ffffff'%3e%3cpath d='M4.646 1.646a.5.5 0 0 1 .708 0l6 6a.5.5 0 0 1 0 .708l-6 6a.5.5 0 0 1-.708-.708L10.293 8 4.646 2.354a.5.5 0 0 1 0-.708z'/%3e%3c/svg%3e")}.carousel-indicators{position:absolute;right:0;bottom:0;left:0;z-index:2;display:flex;display:-webkit-flex;justify-content:center;-webkit-justify-content:center;padding:0;margin-right:15%;margin-bottom:1rem;margin-left:15%}.carousel-indicators [data-bs-target]{box-sizing:content-box;flex:0 1 auto;-webkit-flex:0 1 auto;width:30px;height:3px;padding:0;margin-right:3px;margin-left:3px;text-indent:-999px;cursor:pointer;background-color:#fff;background-clip:padding-box;border:0;border-top:10px solid rgba(0,0,0,0);border-bottom:10px solid rgba(0,0,0,0);opacity:.5;transition:opacity .6s ease}@media(prefers-reduced-motion: reduce){.carousel-indicators [data-bs-target]{transition:none}}.carousel-indicators .active{opacity:1}.carousel-caption{position:absolute;right:15%;bottom:1.25rem;left:15%;padding-top:1.25rem;padding-bottom:1.25rem;color:#fff;text-align:center}.carousel-dark .carousel-control-prev-icon,.carousel-dark .carousel-control-next-icon{filter:invert(1) grayscale(100)}.carousel-dark .carousel-indicators [data-bs-target]{background-color:#000}.carousel-dark .carousel-caption{color:#000}[data-bs-theme=dark] .carousel .carousel-control-prev-icon,[data-bs-theme=dark] .carousel .carousel-control-next-icon,[data-bs-theme=dark].carousel .carousel-control-prev-icon,[data-bs-theme=dark].carousel .carousel-control-next-icon{filter:invert(1) grayscale(100)}[data-bs-theme=dark] .carousel .carousel-indicators [data-bs-target],[data-bs-theme=dark].carousel .carousel-indicators [data-bs-target]{background-color:#000}[data-bs-theme=dark] .carousel .carousel-caption,[data-bs-theme=dark].carousel .carousel-caption{color:#000}.spinner-grow,.spinner-border{display:inline-block;width:var(--bs-spinner-width);height:var(--bs-spinner-height);vertical-align:var(--bs-spinner-vertical-align);border-radius:50%;animation:var(--bs-spinner-animation-speed) linear infinite var(--bs-spinner-animation-name)}@keyframes spinner-border{to{transform:rotate(360deg) /* rtl:ignore */}}.spinner-border{--bs-spinner-width: 2rem;--bs-spinner-height: 2rem;--bs-spinner-vertical-align: -0.125em;--bs-spinner-border-width: 0.25em;--bs-spinner-animation-speed: 0.75s;--bs-spinner-animation-name: spinner-border;border:var(--bs-spinner-border-width) solid currentcolor;border-right-color:rgba(0,0,0,0)}.spinner-border-sm{--bs-spinner-width: 1rem;--bs-spinner-height: 1rem;--bs-spinner-border-width: 0.2em}@keyframes spinner-grow{0%{transform:scale(0)}50%{opacity:1;transform:none}}.spinner-grow{--bs-spinner-width: 2rem;--bs-spinner-height: 2rem;--bs-spinner-vertical-align: -0.125em;--bs-spinner-animation-speed: 0.75s;--bs-spinner-animation-name: spinner-grow;background-color:currentcolor;opacity:0}.spinner-grow-sm{--bs-spinner-width: 1rem;--bs-spinner-height: 1rem}@media(prefers-reduced-motion: reduce){.spinner-border,.spinner-grow{--bs-spinner-animation-speed: 1.5s}}.offcanvas,.offcanvas-xxl,.offcanvas-xl,.offcanvas-lg,.offcanvas-md,.offcanvas-sm{--bs-offcanvas-zindex: 1045;--bs-offcanvas-width: 400px;--bs-offcanvas-height: 30vh;--bs-offcanvas-padding-x: 1rem;--bs-offcanvas-padding-y: 1rem;--bs-offcanvas-color: #212529;--bs-offcanvas-bg: #ffffff;--bs-offcanvas-border-width: 1px;--bs-offcanvas-border-color: rgba(0, 0, 0, 0.175);--bs-offcanvas-box-shadow: 0 0.125rem 0.25rem rgba(0, 0, 0, 0.075);--bs-offcanvas-transition: transform 0.3s ease-in-out;--bs-offcanvas-title-line-height: 1.5}@media(max-width: 575.98px){.offcanvas-sm{position:fixed;bottom:0;z-index:var(--bs-offcanvas-zindex);display:flex;display:-webkit-flex;flex-direction:column;-webkit-flex-direction:column;max-width:100%;color:var(--bs-offcanvas-color);visibility:hidden;background-color:var(--bs-offcanvas-bg);background-clip:padding-box;outline:0;transition:var(--bs-offcanvas-transition)}}@media(max-width: 575.98px)and (prefers-reduced-motion: reduce){.offcanvas-sm{transition:none}}@media(max-width: 575.98px){.offcanvas-sm.offcanvas-start{top:0;left:0;width:var(--bs-offcanvas-width);border-right:var(--bs-offcanvas-border-width) solid var(--bs-offcanvas-border-color);transform:translateX(-100%)}.offcanvas-sm.offcanvas-end{top:0;right:0;width:var(--bs-offcanvas-width);border-left:var(--bs-offcanvas-border-width) solid var(--bs-offcanvas-border-color);transform:translateX(100%)}.offcanvas-sm.offcanvas-top{top:0;right:0;left:0;height:var(--bs-offcanvas-height);max-height:100%;border-bottom:var(--bs-offcanvas-border-width) solid var(--bs-offcanvas-border-color);transform:translateY(-100%)}.offcanvas-sm.offcanvas-bottom{right:0;left:0;height:var(--bs-offcanvas-height);max-height:100%;border-top:var(--bs-offcanvas-border-width) solid var(--bs-offcanvas-border-color);transform:translateY(100%)}.offcanvas-sm.showing,.offcanvas-sm.show:not(.hiding){transform:none}.offcanvas-sm.showing,.offcanvas-sm.hiding,.offcanvas-sm.show{visibility:visible}}@media(min-width: 576px){.offcanvas-sm{--bs-offcanvas-height: auto;--bs-offcanvas-border-width: 0;background-color:rgba(0,0,0,0) !important}.offcanvas-sm .offcanvas-header{display:none}.offcanvas-sm .offcanvas-body{display:flex;display:-webkit-flex;flex-grow:0;-webkit-flex-grow:0;padding:0;overflow-y:visible;background-color:rgba(0,0,0,0) !important}}@media(max-width: 767.98px){.offcanvas-md{position:fixed;bottom:0;z-index:var(--bs-offcanvas-zindex);display:flex;display:-webkit-flex;flex-direction:column;-webkit-flex-direction:column;max-width:100%;color:var(--bs-offcanvas-color);visibility:hidden;background-color:var(--bs-offcanvas-bg);background-clip:padding-box;outline:0;transition:var(--bs-offcanvas-transition)}}@media(max-width: 767.98px)and (prefers-reduced-motion: reduce){.offcanvas-md{transition:none}}@media(max-width: 767.98px){.offcanvas-md.offcanvas-start{top:0;left:0;width:var(--bs-offcanvas-width);border-right:var(--bs-offcanvas-border-width) solid var(--bs-offcanvas-border-color);transform:translateX(-100%)}.offcanvas-md.offcanvas-end{top:0;right:0;width:var(--bs-offcanvas-width);border-left:var(--bs-offcanvas-border-width) solid var(--bs-offcanvas-border-color);transform:translateX(100%)}.offcanvas-md.offcanvas-top{top:0;right:0;left:0;height:var(--bs-offcanvas-height);max-height:100%;border-bottom:var(--bs-offcanvas-border-width) solid var(--bs-offcanvas-border-color);transform:translateY(-100%)}.offcanvas-md.offcanvas-bottom{right:0;left:0;height:var(--bs-offcanvas-height);max-height:100%;border-top:var(--bs-offcanvas-border-width) solid var(--bs-offcanvas-border-color);transform:translateY(100%)}.offcanvas-md.showing,.offcanvas-md.show:not(.hiding){transform:none}.offcanvas-md.showing,.offcanvas-md.hiding,.offcanvas-md.show{visibility:visible}}@media(min-width: 768px){.offcanvas-md{--bs-offcanvas-height: auto;--bs-offcanvas-border-width: 0;background-color:rgba(0,0,0,0) !important}.offcanvas-md .offcanvas-header{display:none}.offcanvas-md .offcanvas-body{display:flex;display:-webkit-flex;flex-grow:0;-webkit-flex-grow:0;padding:0;overflow-y:visible;background-color:rgba(0,0,0,0) !important}}@media(max-width: 991.98px){.offcanvas-lg{position:fixed;bottom:0;z-index:var(--bs-offcanvas-zindex);display:flex;display:-webkit-flex;flex-direction:column;-webkit-flex-direction:column;max-width:100%;color:var(--bs-offcanvas-color);visibility:hidden;background-color:var(--bs-offcanvas-bg);background-clip:padding-box;outline:0;transition:var(--bs-offcanvas-transition)}}@media(max-width: 991.98px)and (prefers-reduced-motion: reduce){.offcanvas-lg{transition:none}}@media(max-width: 991.98px){.offcanvas-lg.offcanvas-start{top:0;left:0;width:var(--bs-offcanvas-width);border-right:var(--bs-offcanvas-border-width) solid var(--bs-offcanvas-border-color);transform:translateX(-100%)}.offcanvas-lg.offcanvas-end{top:0;right:0;width:var(--bs-offcanvas-width);border-left:var(--bs-offcanvas-border-width) solid var(--bs-offcanvas-border-color);transform:translateX(100%)}.offcanvas-lg.offcanvas-top{top:0;right:0;left:0;height:var(--bs-offcanvas-height);max-height:100%;border-bottom:var(--bs-offcanvas-border-width) solid var(--bs-offcanvas-border-color);transform:translateY(-100%)}.offcanvas-lg.offcanvas-bottom{right:0;left:0;height:var(--bs-offcanvas-height);max-height:100%;border-top:var(--bs-offcanvas-border-width) solid var(--bs-offcanvas-border-color);transform:translateY(100%)}.offcanvas-lg.showing,.offcanvas-lg.show:not(.hiding){transform:none}.offcanvas-lg.showing,.offcanvas-lg.hiding,.offcanvas-lg.show{visibility:visible}}@media(min-width: 992px){.offcanvas-lg{--bs-offcanvas-height: auto;--bs-offcanvas-border-width: 0;background-color:rgba(0,0,0,0) !important}.offcanvas-lg .offcanvas-header{display:none}.offcanvas-lg .offcanvas-body{display:flex;display:-webkit-flex;flex-grow:0;-webkit-flex-grow:0;padding:0;overflow-y:visible;background-color:rgba(0,0,0,0) !important}}@media(max-width: 1199.98px){.offcanvas-xl{position:fixed;bottom:0;z-index:var(--bs-offcanvas-zindex);display:flex;display:-webkit-flex;flex-direction:column;-webkit-flex-direction:column;max-width:100%;color:var(--bs-offcanvas-color);visibility:hidden;background-color:var(--bs-offcanvas-bg);background-clip:padding-box;outline:0;transition:var(--bs-offcanvas-transition)}}@media(max-width: 1199.98px)and (prefers-reduced-motion: reduce){.offcanvas-xl{transition:none}}@media(max-width: 1199.98px){.offcanvas-xl.offcanvas-start{top:0;left:0;width:var(--bs-offcanvas-width);border-right:var(--bs-offcanvas-border-width) solid var(--bs-offcanvas-border-color);transform:translateX(-100%)}.offcanvas-xl.offcanvas-end{top:0;right:0;width:var(--bs-offcanvas-width);border-left:var(--bs-offcanvas-border-width) solid var(--bs-offcanvas-border-color);transform:translateX(100%)}.offcanvas-xl.offcanvas-top{top:0;right:0;left:0;height:var(--bs-offcanvas-height);max-height:100%;border-bottom:var(--bs-offcanvas-border-width) solid var(--bs-offcanvas-border-color);transform:translateY(-100%)}.offcanvas-xl.offcanvas-bottom{right:0;left:0;height:var(--bs-offcanvas-height);max-height:100%;border-top:var(--bs-offcanvas-border-width) solid var(--bs-offcanvas-border-color);transform:translateY(100%)}.offcanvas-xl.showing,.offcanvas-xl.show:not(.hiding){transform:none}.offcanvas-xl.showing,.offcanvas-xl.hiding,.offcanvas-xl.show{visibility:visible}}@media(min-width: 1200px){.offcanvas-xl{--bs-offcanvas-height: auto;--bs-offcanvas-border-width: 0;background-color:rgba(0,0,0,0) !important}.offcanvas-xl .offcanvas-header{display:none}.offcanvas-xl .offcanvas-body{display:flex;display:-webkit-flex;flex-grow:0;-webkit-flex-grow:0;padding:0;overflow-y:visible;background-color:rgba(0,0,0,0) !important}}@media(max-width: 1399.98px){.offcanvas-xxl{position:fixed;bottom:0;z-index:var(--bs-offcanvas-zindex);display:flex;display:-webkit-flex;flex-direction:column;-webkit-flex-direction:column;max-width:100%;color:var(--bs-offcanvas-color);visibility:hidden;background-color:var(--bs-offcanvas-bg);background-clip:padding-box;outline:0;transition:var(--bs-offcanvas-transition)}}@media(max-width: 1399.98px)and (prefers-reduced-motion: reduce){.offcanvas-xxl{transition:none}}@media(max-width: 1399.98px){.offcanvas-xxl.offcanvas-start{top:0;left:0;width:var(--bs-offcanvas-width);border-right:var(--bs-offcanvas-border-width) solid var(--bs-offcanvas-border-color);transform:translateX(-100%)}.offcanvas-xxl.offcanvas-end{top:0;right:0;width:var(--bs-offcanvas-width);border-left:var(--bs-offcanvas-border-width) solid var(--bs-offcanvas-border-color);transform:translateX(100%)}.offcanvas-xxl.offcanvas-top{top:0;right:0;left:0;height:var(--bs-offcanvas-height);max-height:100%;border-bottom:var(--bs-offcanvas-border-width) solid var(--bs-offcanvas-border-color);transform:translateY(-100%)}.offcanvas-xxl.offcanvas-bottom{right:0;left:0;height:var(--bs-offcanvas-height);max-height:100%;border-top:var(--bs-offcanvas-border-width) solid var(--bs-offcanvas-border-color);transform:translateY(100%)}.offcanvas-xxl.showing,.offcanvas-xxl.show:not(.hiding){transform:none}.offcanvas-xxl.showing,.offcanvas-xxl.hiding,.offcanvas-xxl.show{visibility:visible}}@media(min-width: 1400px){.offcanvas-xxl{--bs-offcanvas-height: auto;--bs-offcanvas-border-width: 0;background-color:rgba(0,0,0,0) !important}.offcanvas-xxl .offcanvas-header{display:none}.offcanvas-xxl .offcanvas-body{display:flex;display:-webkit-flex;flex-grow:0;-webkit-flex-grow:0;padding:0;overflow-y:visible;background-color:rgba(0,0,0,0) !important}}.offcanvas{position:fixed;bottom:0;z-index:var(--bs-offcanvas-zindex);display:flex;display:-webkit-flex;flex-direction:column;-webkit-flex-direction:column;max-width:100%;color:var(--bs-offcanvas-color);visibility:hidden;background-color:var(--bs-offcanvas-bg);background-clip:padding-box;outline:0;transition:var(--bs-offcanvas-transition)}@media(prefers-reduced-motion: reduce){.offcanvas{transition:none}}.offcanvas.offcanvas-start{top:0;left:0;width:var(--bs-offcanvas-width);border-right:var(--bs-offcanvas-border-width) solid var(--bs-offcanvas-border-color);transform:translateX(-100%)}.offcanvas.offcanvas-end{top:0;right:0;width:var(--bs-offcanvas-width);border-left:var(--bs-offcanvas-border-width) solid var(--bs-offcanvas-border-color);transform:translateX(100%)}.offcanvas.offcanvas-top{top:0;right:0;left:0;height:var(--bs-offcanvas-height);max-height:100%;border-bottom:var(--bs-offcanvas-border-width) solid var(--bs-offcanvas-border-color);transform:translateY(-100%)}.offcanvas.offcanvas-bottom{right:0;left:0;height:var(--bs-offcanvas-height);max-height:100%;border-top:var(--bs-offcanvas-border-width) solid var(--bs-offcanvas-border-color);transform:translateY(100%)}.offcanvas.showing,.offcanvas.show:not(.hiding){transform:none}.offcanvas.showing,.offcanvas.hiding,.offcanvas.show{visibility:visible}.offcanvas-backdrop{position:fixed;top:0;left:0;z-index:1040;width:100vw;height:100vh;background-color:#000}.offcanvas-backdrop.fade{opacity:0}.offcanvas-backdrop.show{opacity:.5}.offcanvas-header{display:flex;display:-webkit-flex;align-items:center;-webkit-align-items:center;justify-content:space-between;-webkit-justify-content:space-between;padding:var(--bs-offcanvas-padding-y) var(--bs-offcanvas-padding-x)}.offcanvas-header .btn-close{padding:calc(var(--bs-offcanvas-padding-y)*.5) calc(var(--bs-offcanvas-padding-x)*.5);margin-top:calc(-0.5*var(--bs-offcanvas-padding-y));margin-right:calc(-0.5*var(--bs-offcanvas-padding-x));margin-bottom:calc(-0.5*var(--bs-offcanvas-padding-y))}.offcanvas-title{margin-bottom:0;line-height:var(--bs-offcanvas-title-line-height)}.offcanvas-body{flex-grow:1;-webkit-flex-grow:1;padding:var(--bs-offcanvas-padding-y) var(--bs-offcanvas-padding-x);overflow-y:auto}.placeholder{display:inline-block;min-height:1em;vertical-align:middle;cursor:wait;background-color:currentcolor;opacity:.5}.placeholder.btn::before{display:inline-block;content:""}.placeholder-xs{min-height:.6em}.placeholder-sm{min-height:.8em}.placeholder-lg{min-height:1.2em}.placeholder-glow .placeholder{animation:placeholder-glow 2s ease-in-out infinite}@keyframes placeholder-glow{50%{opacity:.2}}.placeholder-wave{mask-image:linear-gradient(130deg, #000 55%, rgba(0, 0, 0, 0.8) 75%, #000 95%);-webkit-mask-image:linear-gradient(130deg, #000 55%, rgba(0, 0, 0, 0.8) 75%, #000 95%);mask-size:200% 100%;-webkit-mask-size:200% 100%;animation:placeholder-wave 2s linear infinite}@keyframes placeholder-wave{100%{mask-position:-200% 0%;-webkit-mask-position:-200% 0%}}.clearfix::after{display:block;clear:both;content:""}.text-bg-default{color:#000 !important;background-color:RGBA(var(--bs-default-rgb), var(--bs-bg-opacity, 1)) !important}.text-bg-primary{color:#fff !important;background-color:RGBA(var(--bs-primary-rgb), var(--bs-bg-opacity, 1)) !important}.text-bg-secondary{color:#fff !important;background-color:RGBA(var(--bs-secondary-rgb), var(--bs-bg-opacity, 1)) !important}.text-bg-success{color:#fff !important;background-color:RGBA(var(--bs-success-rgb), var(--bs-bg-opacity, 1)) !important}.text-bg-info{color:#000 !important;background-color:RGBA(var(--bs-info-rgb), var(--bs-bg-opacity, 1)) !important}.text-bg-warning{color:#000 !important;background-color:RGBA(var(--bs-warning-rgb), var(--bs-bg-opacity, 1)) !important}.text-bg-danger{color:#fff !important;background-color:RGBA(var(--bs-danger-rgb), var(--bs-bg-opacity, 1)) !important}.text-bg-light{color:#000 !important;background-color:RGBA(var(--bs-light-rgb), var(--bs-bg-opacity, 1)) !important}.text-bg-dark{color:#fff !important;background-color:RGBA(var(--bs-dark-rgb), var(--bs-bg-opacity, 1)) !important}.link-default{color:RGBA(var(--bs-default-rgb), var(--bs-link-opacity, 1)) !important;text-decoration-color:RGBA(var(--bs-default-rgb), var(--bs-link-underline-opacity, 1)) !important}.link-default:hover,.link-default:focus{color:RGBA(229, 232, 235, var(--bs-link-opacity, 1)) !important;text-decoration-color:RGBA(229, 232, 235, var(--bs-link-underline-opacity, 1)) !important}.link-primary{color:RGBA(var(--bs-primary-rgb), var(--bs-link-opacity, 1)) !important;text-decoration-color:RGBA(var(--bs-primary-rgb), var(--bs-link-underline-opacity, 1)) !important}.link-primary:hover,.link-primary:focus{color:RGBA(10, 88, 202, var(--bs-link-opacity, 1)) !important;text-decoration-color:RGBA(10, 88, 202, var(--bs-link-underline-opacity, 1)) !important}.link-secondary{color:RGBA(var(--bs-secondary-rgb), var(--bs-link-opacity, 1)) !important;text-decoration-color:RGBA(var(--bs-secondary-rgb), var(--bs-link-underline-opacity, 1)) !important}.link-secondary:hover,.link-secondary:focus{color:RGBA(86, 94, 100, var(--bs-link-opacity, 1)) !important;text-decoration-color:RGBA(86, 94, 100, var(--bs-link-underline-opacity, 1)) !important}.link-success{color:RGBA(var(--bs-success-rgb), var(--bs-link-opacity, 1)) !important;text-decoration-color:RGBA(var(--bs-success-rgb), var(--bs-link-underline-opacity, 1)) !important}.link-success:hover,.link-success:focus{color:RGBA(20, 108, 67, var(--bs-link-opacity, 1)) !important;text-decoration-color:RGBA(20, 108, 67, var(--bs-link-underline-opacity, 1)) !important}.link-info{color:RGBA(var(--bs-info-rgb), var(--bs-link-opacity, 1)) !important;text-decoration-color:RGBA(var(--bs-info-rgb), var(--bs-link-underline-opacity, 1)) !important}.link-info:hover,.link-info:focus{color:RGBA(61, 213, 243, var(--bs-link-opacity, 1)) !important;text-decoration-color:RGBA(61, 213, 243, var(--bs-link-underline-opacity, 1)) !important}.link-warning{color:RGBA(var(--bs-warning-rgb), var(--bs-link-opacity, 1)) !important;text-decoration-color:RGBA(var(--bs-warning-rgb), var(--bs-link-underline-opacity, 1)) !important}.link-warning:hover,.link-warning:focus{color:RGBA(255, 205, 57, var(--bs-link-opacity, 1)) !important;text-decoration-color:RGBA(255, 205, 57, var(--bs-link-underline-opacity, 1)) !important}.link-danger{color:RGBA(var(--bs-danger-rgb), var(--bs-link-opacity, 1)) !important;text-decoration-color:RGBA(var(--bs-danger-rgb), var(--bs-link-underline-opacity, 1)) !important}.link-danger:hover,.link-danger:focus{color:RGBA(176, 42, 55, var(--bs-link-opacity, 1)) !important;text-decoration-color:RGBA(176, 42, 55, var(--bs-link-underline-opacity, 1)) !important}.link-light{color:RGBA(var(--bs-light-rgb), var(--bs-link-opacity, 1)) !important;text-decoration-color:RGBA(var(--bs-light-rgb), var(--bs-link-underline-opacity, 1)) !important}.link-light:hover,.link-light:focus{color:RGBA(249, 250, 251, var(--bs-link-opacity, 1)) !important;text-decoration-color:RGBA(249, 250, 251, var(--bs-link-underline-opacity, 1)) !important}.link-dark{color:RGBA(var(--bs-dark-rgb), var(--bs-link-opacity, 1)) !important;text-decoration-color:RGBA(var(--bs-dark-rgb), var(--bs-link-underline-opacity, 1)) !important}.link-dark:hover,.link-dark:focus{color:RGBA(26, 30, 33, var(--bs-link-opacity, 1)) !important;text-decoration-color:RGBA(26, 30, 33, var(--bs-link-underline-opacity, 1)) !important}.link-body-emphasis{color:RGBA(var(--bs-emphasis-color-rgb), var(--bs-link-opacity, 1)) !important;text-decoration-color:RGBA(var(--bs-emphasis-color-rgb), var(--bs-link-underline-opacity, 1)) !important}.link-body-emphasis:hover,.link-body-emphasis:focus{color:RGBA(var(--bs-emphasis-color-rgb), var(--bs-link-opacity, 0.75)) !important;text-decoration-color:RGBA(var(--bs-emphasis-color-rgb), var(--bs-link-underline-opacity, 0.75)) !important}.focus-ring:focus{outline:0;box-shadow:var(--bs-focus-ring-x, 0) var(--bs-focus-ring-y, 0) var(--bs-focus-ring-blur, 0) var(--bs-focus-ring-width) var(--bs-focus-ring-color)}.icon-link{display:inline-flex;gap:.375rem;align-items:center;-webkit-align-items:center;text-decoration-color:rgba(var(--bs-link-color-rgb), var(--bs-link-opacity, 0.5));text-underline-offset:.25em;backface-visibility:hidden;-webkit-backface-visibility:hidden;-moz-backface-visibility:hidden;-ms-backface-visibility:hidden;-o-backface-visibility:hidden}.icon-link>.bi{flex-shrink:0;-webkit-flex-shrink:0;width:1em;height:1em;fill:currentcolor;transition:.2s ease-in-out transform}@media(prefers-reduced-motion: reduce){.icon-link>.bi{transition:none}}.icon-link-hover:hover>.bi,.icon-link-hover:focus-visible>.bi{transform:var(--bs-icon-link-transform, translate3d(0.25em, 0, 0))}.ratio{position:relative;width:100%}.ratio::before{display:block;padding-top:var(--bs-aspect-ratio);content:""}.ratio>*{position:absolute;top:0;left:0;width:100%;height:100%}.ratio-1x1{--bs-aspect-ratio: 100%}.ratio-4x3{--bs-aspect-ratio: 75%}.ratio-16x9{--bs-aspect-ratio: 56.25%}.ratio-21x9{--bs-aspect-ratio: 42.8571428571%}.fixed-top{position:fixed;top:0;right:0;left:0;z-index:1030}.fixed-bottom{position:fixed;right:0;bottom:0;left:0;z-index:1030}.sticky-top{position:sticky;top:0;z-index:1020}.sticky-bottom{position:sticky;bottom:0;z-index:1020}@media(min-width: 576px){.sticky-sm-top{position:sticky;top:0;z-index:1020}.sticky-sm-bottom{position:sticky;bottom:0;z-index:1020}}@media(min-width: 768px){.sticky-md-top{position:sticky;top:0;z-index:1020}.sticky-md-bottom{position:sticky;bottom:0;z-index:1020}}@media(min-width: 992px){.sticky-lg-top{position:sticky;top:0;z-index:1020}.sticky-lg-bottom{position:sticky;bottom:0;z-index:1020}}@media(min-width: 1200px){.sticky-xl-top{position:sticky;top:0;z-index:1020}.sticky-xl-bottom{position:sticky;bottom:0;z-index:1020}}@media(min-width: 1400px){.sticky-xxl-top{position:sticky;top:0;z-index:1020}.sticky-xxl-bottom{position:sticky;bottom:0;z-index:1020}}.hstack{display:flex;display:-webkit-flex;flex-direction:row;-webkit-flex-direction:row;align-items:center;-webkit-align-items:center;align-self:stretch;-webkit-align-self:stretch}.vstack{display:flex;display:-webkit-flex;flex:1 1 auto;-webkit-flex:1 1 auto;flex-direction:column;-webkit-flex-direction:column;align-self:stretch;-webkit-align-self:stretch}.visually-hidden,.visually-hidden-focusable:not(:focus):not(:focus-within){width:1px !important;height:1px !important;padding:0 !important;margin:-1px !important;overflow:hidden !important;clip:rect(0, 0, 0, 0) !important;white-space:nowrap !important;border:0 !important}.visually-hidden:not(caption),.visually-hidden-focusable:not(:focus):not(:focus-within):not(caption){position:absolute !important}.stretched-link::after{position:absolute;top:0;right:0;bottom:0;left:0;z-index:1;content:""}.text-truncate{overflow:hidden;text-overflow:ellipsis;white-space:nowrap}.vr{display:inline-block;align-self:stretch;-webkit-align-self:stretch;width:1px;min-height:1em;background-color:currentcolor;opacity:.25}.align-baseline{vertical-align:baseline !important}.align-top{vertical-align:top !important}.align-middle{vertical-align:middle !important}.align-bottom{vertical-align:bottom !important}.align-text-bottom{vertical-align:text-bottom !important}.align-text-top{vertical-align:text-top !important}.float-start{float:left !important}.float-end{float:right !important}.float-none{float:none !important}.object-fit-contain{object-fit:contain !important}.object-fit-cover{object-fit:cover !important}.object-fit-fill{object-fit:fill !important}.object-fit-scale{object-fit:scale-down !important}.object-fit-none{object-fit:none !important}.opacity-0{opacity:0 !important}.opacity-25{opacity:.25 !important}.opacity-50{opacity:.5 !important}.opacity-75{opacity:.75 !important}.opacity-100{opacity:1 !important}.overflow-auto{overflow:auto !important}.overflow-hidden{overflow:hidden !important}.overflow-visible{overflow:visible !important}.overflow-scroll{overflow:scroll !important}.overflow-x-auto{overflow-x:auto !important}.overflow-x-hidden{overflow-x:hidden !important}.overflow-x-visible{overflow-x:visible !important}.overflow-x-scroll{overflow-x:scroll !important}.overflow-y-auto{overflow-y:auto !important}.overflow-y-hidden{overflow-y:hidden !important}.overflow-y-visible{overflow-y:visible !important}.overflow-y-scroll{overflow-y:scroll !important}.d-inline{display:inline !important}.d-inline-block{display:inline-block !important}.d-block{display:block !important}.d-grid{display:grid !important}.d-inline-grid{display:inline-grid !important}.d-table{display:table !important}.d-table-row{display:table-row !important}.d-table-cell{display:table-cell !important}.d-flex{display:flex !important}.d-inline-flex{display:inline-flex !important}.d-none{display:none !important}.shadow{box-shadow:0 .5rem 1rem rgba(0,0,0,.15) !important}.shadow-sm{box-shadow:0 .125rem .25rem rgba(0,0,0,.075) !important}.shadow-lg{box-shadow:0 1rem 3rem rgba(0,0,0,.175) !important}.shadow-none{box-shadow:none !important}.focus-ring-default{--bs-focus-ring-color: rgba(var(--bs-default-rgb), var(--bs-focus-ring-opacity))}.focus-ring-primary{--bs-focus-ring-color: rgba(var(--bs-primary-rgb), var(--bs-focus-ring-opacity))}.focus-ring-secondary{--bs-focus-ring-color: rgba(var(--bs-secondary-rgb), var(--bs-focus-ring-opacity))}.focus-ring-success{--bs-focus-ring-color: rgba(var(--bs-success-rgb), var(--bs-focus-ring-opacity))}.focus-ring-info{--bs-focus-ring-color: rgba(var(--bs-info-rgb), var(--bs-focus-ring-opacity))}.focus-ring-warning{--bs-focus-ring-color: rgba(var(--bs-warning-rgb), var(--bs-focus-ring-opacity))}.focus-ring-danger{--bs-focus-ring-color: rgba(var(--bs-danger-rgb), var(--bs-focus-ring-opacity))}.focus-ring-light{--bs-focus-ring-color: rgba(var(--bs-light-rgb), var(--bs-focus-ring-opacity))}.focus-ring-dark{--bs-focus-ring-color: rgba(var(--bs-dark-rgb), var(--bs-focus-ring-opacity))}.position-static{position:static !important}.position-relative{position:relative !important}.position-absolute{position:absolute !important}.position-fixed{position:fixed !important}.position-sticky{position:sticky !important}.top-0{top:0 !important}.top-50{top:50% !important}.top-100{top:100% !important}.bottom-0{bottom:0 !important}.bottom-50{bottom:50% !important}.bottom-100{bottom:100% !important}.start-0{left:0 !important}.start-50{left:50% !important}.start-100{left:100% !important}.end-0{right:0 !important}.end-50{right:50% !important}.end-100{right:100% !important}.translate-middle{transform:translate(-50%, -50%) !important}.translate-middle-x{transform:translateX(-50%) !important}.translate-middle-y{transform:translateY(-50%) !important}.border{border:var(--bs-border-width) var(--bs-border-style) var(--bs-border-color) !important}.border-0{border:0 !important}.border-top{border-top:var(--bs-border-width) var(--bs-border-style) var(--bs-border-color) !important}.border-top-0{border-top:0 !important}.border-end{border-right:var(--bs-border-width) var(--bs-border-style) var(--bs-border-color) !important}.border-end-0{border-right:0 !important}.border-bottom{border-bottom:var(--bs-border-width) var(--bs-border-style) var(--bs-border-color) !important}.border-bottom-0{border-bottom:0 !important}.border-start{border-left:var(--bs-border-width) var(--bs-border-style) var(--bs-border-color) !important}.border-start-0{border-left:0 !important}.border-default{--bs-border-opacity: 1;border-color:rgba(var(--bs-default-rgb), var(--bs-border-opacity)) !important}.border-primary{--bs-border-opacity: 1;border-color:rgba(var(--bs-primary-rgb), var(--bs-border-opacity)) !important}.border-secondary{--bs-border-opacity: 1;border-color:rgba(var(--bs-secondary-rgb), var(--bs-border-opacity)) !important}.border-success{--bs-border-opacity: 1;border-color:rgba(var(--bs-success-rgb), var(--bs-border-opacity)) !important}.border-info{--bs-border-opacity: 1;border-color:rgba(var(--bs-info-rgb), var(--bs-border-opacity)) !important}.border-warning{--bs-border-opacity: 1;border-color:rgba(var(--bs-warning-rgb), var(--bs-border-opacity)) !important}.border-danger{--bs-border-opacity: 1;border-color:rgba(var(--bs-danger-rgb), var(--bs-border-opacity)) !important}.border-light{--bs-border-opacity: 1;border-color:rgba(var(--bs-light-rgb), var(--bs-border-opacity)) !important}.border-dark{--bs-border-opacity: 1;border-color:rgba(var(--bs-dark-rgb), var(--bs-border-opacity)) !important}.border-black{--bs-border-opacity: 1;border-color:rgba(var(--bs-black-rgb), var(--bs-border-opacity)) !important}.border-white{--bs-border-opacity: 1;border-color:rgba(var(--bs-white-rgb), var(--bs-border-opacity)) !important}.border-primary-subtle{border-color:var(--bs-primary-border-subtle) !important}.border-secondary-subtle{border-color:var(--bs-secondary-border-subtle) !important}.border-success-subtle{border-color:var(--bs-success-border-subtle) !important}.border-info-subtle{border-color:var(--bs-info-border-subtle) !important}.border-warning-subtle{border-color:var(--bs-warning-border-subtle) !important}.border-danger-subtle{border-color:var(--bs-danger-border-subtle) !important}.border-light-subtle{border-color:var(--bs-light-border-subtle) !important}.border-dark-subtle{border-color:var(--bs-dark-border-subtle) !important}.border-1{border-width:1px !important}.border-2{border-width:2px !important}.border-3{border-width:3px !important}.border-4{border-width:4px !important}.border-5{border-width:5px !important}.border-opacity-10{--bs-border-opacity: 0.1}.border-opacity-25{--bs-border-opacity: 0.25}.border-opacity-50{--bs-border-opacity: 0.5}.border-opacity-75{--bs-border-opacity: 0.75}.border-opacity-100{--bs-border-opacity: 1}.w-25{width:25% !important}.w-50{width:50% !important}.w-75{width:75% !important}.w-100{width:100% !important}.w-auto{width:auto !important}.mw-100{max-width:100% !important}.vw-100{width:100vw !important}.min-vw-100{min-width:100vw !important}.h-25{height:25% !important}.h-50{height:50% !important}.h-75{height:75% !important}.h-100{height:100% !important}.h-auto{height:auto !important}.mh-100{max-height:100% !important}.vh-100{height:100vh !important}.min-vh-100{min-height:100vh !important}.flex-fill{flex:1 1 auto !important}.flex-row{flex-direction:row !important}.flex-column{flex-direction:column !important}.flex-row-reverse{flex-direction:row-reverse !important}.flex-column-reverse{flex-direction:column-reverse !important}.flex-grow-0{flex-grow:0 !important}.flex-grow-1{flex-grow:1 !important}.flex-shrink-0{flex-shrink:0 !important}.flex-shrink-1{flex-shrink:1 !important}.flex-wrap{flex-wrap:wrap !important}.flex-nowrap{flex-wrap:nowrap !important}.flex-wrap-reverse{flex-wrap:wrap-reverse !important}.justify-content-start{justify-content:flex-start !important}.justify-content-end{justify-content:flex-end !important}.justify-content-center{justify-content:center !important}.justify-content-between{justify-content:space-between !important}.justify-content-around{justify-content:space-around !important}.justify-content-evenly{justify-content:space-evenly !important}.align-items-start{align-items:flex-start !important}.align-items-end{align-items:flex-end !important}.align-items-center{align-items:center !important}.align-items-baseline{align-items:baseline !important}.align-items-stretch{align-items:stretch !important}.align-content-start{align-content:flex-start !important}.align-content-end{align-content:flex-end !important}.align-content-center{align-content:center !important}.align-content-between{align-content:space-between !important}.align-content-around{align-content:space-around !important}.align-content-stretch{align-content:stretch !important}.align-self-auto{align-self:auto !important}.align-self-start{align-self:flex-start !important}.align-self-end{align-self:flex-end !important}.align-self-center{align-self:center !important}.align-self-baseline{align-self:baseline !important}.align-self-stretch{align-self:stretch !important}.order-first{order:-1 !important}.order-0{order:0 !important}.order-1{order:1 !important}.order-2{order:2 !important}.order-3{order:3 !important}.order-4{order:4 !important}.order-5{order:5 !important}.order-last{order:6 !important}.m-0{margin:0 !important}.m-1{margin:.25rem !important}.m-2{margin:.5rem !important}.m-3{margin:1rem !important}.m-4{margin:1.5rem !important}.m-5{margin:3rem !important}.m-auto{margin:auto !important}.mx-0{margin-right:0 !important;margin-left:0 !important}.mx-1{margin-right:.25rem !important;margin-left:.25rem !important}.mx-2{margin-right:.5rem !important;margin-left:.5rem !important}.mx-3{margin-right:1rem !important;margin-left:1rem !important}.mx-4{margin-right:1.5rem !important;margin-left:1.5rem !important}.mx-5{margin-right:3rem !important;margin-left:3rem !important}.mx-auto{margin-right:auto !important;margin-left:auto !important}.my-0{margin-top:0 !important;margin-bottom:0 !important}.my-1{margin-top:.25rem !important;margin-bottom:.25rem !important}.my-2{margin-top:.5rem !important;margin-bottom:.5rem !important}.my-3{margin-top:1rem !important;margin-bottom:1rem !important}.my-4{margin-top:1.5rem !important;margin-bottom:1.5rem !important}.my-5{margin-top:3rem !important;margin-bottom:3rem !important}.my-auto{margin-top:auto !important;margin-bottom:auto !important}.mt-0{margin-top:0 !important}.mt-1{margin-top:.25rem !important}.mt-2{margin-top:.5rem !important}.mt-3{margin-top:1rem !important}.mt-4{margin-top:1.5rem !important}.mt-5{margin-top:3rem !important}.mt-auto{margin-top:auto !important}.me-0{margin-right:0 !important}.me-1{margin-right:.25rem !important}.me-2{margin-right:.5rem !important}.me-3{margin-right:1rem !important}.me-4{margin-right:1.5rem !important}.me-5{margin-right:3rem !important}.me-auto{margin-right:auto !important}.mb-0{margin-bottom:0 !important}.mb-1{margin-bottom:.25rem !important}.mb-2{margin-bottom:.5rem !important}.mb-3{margin-bottom:1rem !important}.mb-4{margin-bottom:1.5rem !important}.mb-5{margin-bottom:3rem !important}.mb-auto{margin-bottom:auto !important}.ms-0{margin-left:0 !important}.ms-1{margin-left:.25rem !important}.ms-2{margin-left:.5rem !important}.ms-3{margin-left:1rem !important}.ms-4{margin-left:1.5rem !important}.ms-5{margin-left:3rem !important}.ms-auto{margin-left:auto !important}.p-0{padding:0 !important}.p-1{padding:.25rem !important}.p-2{padding:.5rem !important}.p-3{padding:1rem !important}.p-4{padding:1.5rem !important}.p-5{padding:3rem !important}.px-0{padding-right:0 !important;padding-left:0 !important}.px-1{padding-right:.25rem !important;padding-left:.25rem !important}.px-2{padding-right:.5rem !important;padding-left:.5rem !important}.px-3{padding-right:1rem !important;padding-left:1rem !important}.px-4{padding-right:1.5rem !important;padding-left:1.5rem !important}.px-5{padding-right:3rem !important;padding-left:3rem !important}.py-0{padding-top:0 !important;padding-bottom:0 !important}.py-1{padding-top:.25rem !important;padding-bottom:.25rem !important}.py-2{padding-top:.5rem !important;padding-bottom:.5rem !important}.py-3{padding-top:1rem !important;padding-bottom:1rem !important}.py-4{padding-top:1.5rem !important;padding-bottom:1.5rem !important}.py-5{padding-top:3rem !important;padding-bottom:3rem !important}.pt-0{padding-top:0 !important}.pt-1{padding-top:.25rem !important}.pt-2{padding-top:.5rem !important}.pt-3{padding-top:1rem !important}.pt-4{padding-top:1.5rem !important}.pt-5{padding-top:3rem !important}.pe-0{padding-right:0 !important}.pe-1{padding-right:.25rem !important}.pe-2{padding-right:.5rem !important}.pe-3{padding-right:1rem !important}.pe-4{padding-right:1.5rem !important}.pe-5{padding-right:3rem !important}.pb-0{padding-bottom:0 !important}.pb-1{padding-bottom:.25rem !important}.pb-2{padding-bottom:.5rem !important}.pb-3{padding-bottom:1rem !important}.pb-4{padding-bottom:1.5rem !important}.pb-5{padding-bottom:3rem !important}.ps-0{padding-left:0 !important}.ps-1{padding-left:.25rem !important}.ps-2{padding-left:.5rem !important}.ps-3{padding-left:1rem !important}.ps-4{padding-left:1.5rem !important}.ps-5{padding-left:3rem !important}.gap-0{gap:0 !important}.gap-1{gap:.25rem !important}.gap-2{gap:.5rem !important}.gap-3{gap:1rem !important}.gap-4{gap:1.5rem !important}.gap-5{gap:3rem !important}.row-gap-0{row-gap:0 !important}.row-gap-1{row-gap:.25rem !important}.row-gap-2{row-gap:.5rem !important}.row-gap-3{row-gap:1rem !important}.row-gap-4{row-gap:1.5rem !important}.row-gap-5{row-gap:3rem !important}.column-gap-0{column-gap:0 !important}.column-gap-1{column-gap:.25rem !important}.column-gap-2{column-gap:.5rem !important}.column-gap-3{column-gap:1rem !important}.column-gap-4{column-gap:1.5rem !important}.column-gap-5{column-gap:3rem !important}.font-monospace{font-family:var(--bs-font-monospace) !important}.fs-1{font-size:calc(1.325rem + 0.9vw) !important}.fs-2{font-size:calc(1.29rem + 0.48vw) !important}.fs-3{font-size:calc(1.27rem + 0.24vw) !important}.fs-4{font-size:1.25rem !important}.fs-5{font-size:1.1rem !important}.fs-6{font-size:1rem !important}.fst-italic{font-style:italic !important}.fst-normal{font-style:normal !important}.fw-lighter{font-weight:lighter !important}.fw-light{font-weight:300 !important}.fw-normal{font-weight:400 !important}.fw-medium{font-weight:500 !important}.fw-semibold{font-weight:600 !important}.fw-bold{font-weight:700 !important}.fw-bolder{font-weight:bolder !important}.lh-1{line-height:1 !important}.lh-sm{line-height:1.25 !important}.lh-base{line-height:1.5 !important}.lh-lg{line-height:2 !important}.text-start{text-align:left !important}.text-end{text-align:right !important}.text-center{text-align:center !important}.text-decoration-none{text-decoration:none !important}.text-decoration-underline{text-decoration:underline !important}.text-decoration-line-through{text-decoration:line-through !important}.text-lowercase{text-transform:lowercase !important}.text-uppercase{text-transform:uppercase !important}.text-capitalize{text-transform:capitalize !important}.text-wrap{white-space:normal !important}.text-nowrap{white-space:nowrap !important}.text-break{word-wrap:break-word !important;word-break:break-word !important}.text-default{--bs-text-opacity: 1;color:rgba(var(--bs-default-rgb), var(--bs-text-opacity)) !important}.text-primary{--bs-text-opacity: 1;color:rgba(var(--bs-primary-rgb), var(--bs-text-opacity)) !important}.text-secondary{--bs-text-opacity: 1;color:rgba(var(--bs-secondary-rgb), var(--bs-text-opacity)) !important}.text-success{--bs-text-opacity: 1;color:rgba(var(--bs-success-rgb), var(--bs-text-opacity)) !important}.text-info{--bs-text-opacity: 1;color:rgba(var(--bs-info-rgb), var(--bs-text-opacity)) !important}.text-warning{--bs-text-opacity: 1;color:rgba(var(--bs-warning-rgb), var(--bs-text-opacity)) !important}.text-danger{--bs-text-opacity: 1;color:rgba(var(--bs-danger-rgb), var(--bs-text-opacity)) !important}.text-light{--bs-text-opacity: 1;color:rgba(var(--bs-light-rgb), var(--bs-text-opacity)) !important}.text-dark{--bs-text-opacity: 1;color:rgba(var(--bs-dark-rgb), var(--bs-text-opacity)) !important}.text-black{--bs-text-opacity: 1;color:rgba(var(--bs-black-rgb), var(--bs-text-opacity)) !important}.text-white{--bs-text-opacity: 1;color:rgba(var(--bs-white-rgb), var(--bs-text-opacity)) !important}.text-body{--bs-text-opacity: 1;color:rgba(var(--bs-body-color-rgb), var(--bs-text-opacity)) !important}.text-muted{--bs-text-opacity: 1;color:var(--bs-secondary-color) !important}.text-black-50{--bs-text-opacity: 1;color:rgba(0,0,0,.5) !important}.text-white-50{--bs-text-opacity: 1;color:rgba(255,255,255,.5) !important}.text-body-secondary{--bs-text-opacity: 1;color:var(--bs-secondary-color) !important}.text-body-tertiary{--bs-text-opacity: 1;color:var(--bs-tertiary-color) !important}.text-body-emphasis{--bs-text-opacity: 1;color:var(--bs-emphasis-color) !important}.text-reset{--bs-text-opacity: 1;color:inherit !important}.text-opacity-25{--bs-text-opacity: 0.25}.text-opacity-50{--bs-text-opacity: 0.5}.text-opacity-75{--bs-text-opacity: 0.75}.text-opacity-100{--bs-text-opacity: 1}.text-primary-emphasis{color:var(--bs-primary-text-emphasis) !important}.text-secondary-emphasis{color:var(--bs-secondary-text-emphasis) !important}.text-success-emphasis{color:var(--bs-success-text-emphasis) !important}.text-info-emphasis{color:var(--bs-info-text-emphasis) !important}.text-warning-emphasis{color:var(--bs-warning-text-emphasis) !important}.text-danger-emphasis{color:var(--bs-danger-text-emphasis) !important}.text-light-emphasis{color:var(--bs-light-text-emphasis) !important}.text-dark-emphasis{color:var(--bs-dark-text-emphasis) !important}.link-opacity-10{--bs-link-opacity: 0.1}.link-opacity-10-hover:hover{--bs-link-opacity: 0.1}.link-opacity-25{--bs-link-opacity: 0.25}.link-opacity-25-hover:hover{--bs-link-opacity: 0.25}.link-opacity-50{--bs-link-opacity: 0.5}.link-opacity-50-hover:hover{--bs-link-opacity: 0.5}.link-opacity-75{--bs-link-opacity: 0.75}.link-opacity-75-hover:hover{--bs-link-opacity: 0.75}.link-opacity-100{--bs-link-opacity: 1}.link-opacity-100-hover:hover{--bs-link-opacity: 1}.link-offset-1{text-underline-offset:.125em !important}.link-offset-1-hover:hover{text-underline-offset:.125em !important}.link-offset-2{text-underline-offset:.25em !important}.link-offset-2-hover:hover{text-underline-offset:.25em !important}.link-offset-3{text-underline-offset:.375em !important}.link-offset-3-hover:hover{text-underline-offset:.375em !important}.link-underline-default{--bs-link-underline-opacity: 1;text-decoration-color:rgba(var(--bs-default-rgb), var(--bs-link-underline-opacity)) !important}.link-underline-primary{--bs-link-underline-opacity: 1;text-decoration-color:rgba(var(--bs-primary-rgb), var(--bs-link-underline-opacity)) !important}.link-underline-secondary{--bs-link-underline-opacity: 1;text-decoration-color:rgba(var(--bs-secondary-rgb), var(--bs-link-underline-opacity)) !important}.link-underline-success{--bs-link-underline-opacity: 1;text-decoration-color:rgba(var(--bs-success-rgb), var(--bs-link-underline-opacity)) !important}.link-underline-info{--bs-link-underline-opacity: 1;text-decoration-color:rgba(var(--bs-info-rgb), var(--bs-link-underline-opacity)) !important}.link-underline-warning{--bs-link-underline-opacity: 1;text-decoration-color:rgba(var(--bs-warning-rgb), var(--bs-link-underline-opacity)) !important}.link-underline-danger{--bs-link-underline-opacity: 1;text-decoration-color:rgba(var(--bs-danger-rgb), var(--bs-link-underline-opacity)) !important}.link-underline-light{--bs-link-underline-opacity: 1;text-decoration-color:rgba(var(--bs-light-rgb), var(--bs-link-underline-opacity)) !important}.link-underline-dark{--bs-link-underline-opacity: 1;text-decoration-color:rgba(var(--bs-dark-rgb), var(--bs-link-underline-opacity)) !important}.link-underline{--bs-link-underline-opacity: 1;text-decoration-color:rgba(var(--bs-link-color-rgb), var(--bs-link-underline-opacity, 1)) !important}.link-underline-opacity-0{--bs-link-underline-opacity: 0}.link-underline-opacity-0-hover:hover{--bs-link-underline-opacity: 0}.link-underline-opacity-10{--bs-link-underline-opacity: 0.1}.link-underline-opacity-10-hover:hover{--bs-link-underline-opacity: 0.1}.link-underline-opacity-25{--bs-link-underline-opacity: 0.25}.link-underline-opacity-25-hover:hover{--bs-link-underline-opacity: 0.25}.link-underline-opacity-50{--bs-link-underline-opacity: 0.5}.link-underline-opacity-50-hover:hover{--bs-link-underline-opacity: 0.5}.link-underline-opacity-75{--bs-link-underline-opacity: 0.75}.link-underline-opacity-75-hover:hover{--bs-link-underline-opacity: 0.75}.link-underline-opacity-100{--bs-link-underline-opacity: 1}.link-underline-opacity-100-hover:hover{--bs-link-underline-opacity: 1}.bg-default{--bs-bg-opacity: 1;background-color:rgba(var(--bs-default-rgb), var(--bs-bg-opacity)) !important}.bg-primary{--bs-bg-opacity: 1;background-color:rgba(var(--bs-primary-rgb), var(--bs-bg-opacity)) !important}.bg-secondary{--bs-bg-opacity: 1;background-color:rgba(var(--bs-secondary-rgb), var(--bs-bg-opacity)) !important}.bg-success{--bs-bg-opacity: 1;background-color:rgba(var(--bs-success-rgb), var(--bs-bg-opacity)) !important}.bg-info{--bs-bg-opacity: 1;background-color:rgba(var(--bs-info-rgb), var(--bs-bg-opacity)) !important}.bg-warning{--bs-bg-opacity: 1;background-color:rgba(var(--bs-warning-rgb), var(--bs-bg-opacity)) !important}.bg-danger{--bs-bg-opacity: 1;background-color:rgba(var(--bs-danger-rgb), var(--bs-bg-opacity)) !important}.bg-light{--bs-bg-opacity: 1;background-color:rgba(var(--bs-light-rgb), var(--bs-bg-opacity)) !important}.bg-dark{--bs-bg-opacity: 1;background-color:rgba(var(--bs-dark-rgb), var(--bs-bg-opacity)) !important}.bg-black{--bs-bg-opacity: 1;background-color:rgba(var(--bs-black-rgb), var(--bs-bg-opacity)) !important}.bg-white{--bs-bg-opacity: 1;background-color:rgba(var(--bs-white-rgb), var(--bs-bg-opacity)) !important}.bg-body{--bs-bg-opacity: 1;background-color:rgba(var(--bs-body-bg-rgb), var(--bs-bg-opacity)) !important}.bg-transparent{--bs-bg-opacity: 1;background-color:rgba(0,0,0,0) !important}.bg-body-secondary{--bs-bg-opacity: 1;background-color:rgba(var(--bs-secondary-bg-rgb), var(--bs-bg-opacity)) !important}.bg-body-tertiary{--bs-bg-opacity: 1;background-color:rgba(var(--bs-tertiary-bg-rgb), var(--bs-bg-opacity)) !important}.bg-opacity-10{--bs-bg-opacity: 0.1}.bg-opacity-25{--bs-bg-opacity: 0.25}.bg-opacity-50{--bs-bg-opacity: 0.5}.bg-opacity-75{--bs-bg-opacity: 0.75}.bg-opacity-100{--bs-bg-opacity: 1}.bg-primary-subtle{background-color:var(--bs-primary-bg-subtle) !important}.bg-secondary-subtle{background-color:var(--bs-secondary-bg-subtle) !important}.bg-success-subtle{background-color:var(--bs-success-bg-subtle) !important}.bg-info-subtle{background-color:var(--bs-info-bg-subtle) !important}.bg-warning-subtle{background-color:var(--bs-warning-bg-subtle) !important}.bg-danger-subtle{background-color:var(--bs-danger-bg-subtle) !important}.bg-light-subtle{background-color:var(--bs-light-bg-subtle) !important}.bg-dark-subtle{background-color:var(--bs-dark-bg-subtle) !important}.bg-gradient{background-image:var(--bs-gradient) !important}.user-select-all{user-select:all !important}.user-select-auto{user-select:auto !important}.user-select-none{user-select:none !important}.pe-none{pointer-events:none !important}.pe-auto{pointer-events:auto !important}.rounded{border-radius:var(--bs-border-radius) !important}.rounded-0{border-radius:0 !important}.rounded-1{border-radius:var(--bs-border-radius-sm) !important}.rounded-2{border-radius:var(--bs-border-radius) !important}.rounded-3{border-radius:var(--bs-border-radius-lg) !important}.rounded-4{border-radius:var(--bs-border-radius-xl) !important}.rounded-5{border-radius:var(--bs-border-radius-xxl) !important}.rounded-circle{border-radius:50% !important}.rounded-pill{border-radius:var(--bs-border-radius-pill) !important}.rounded-top{border-top-left-radius:var(--bs-border-radius) !important;border-top-right-radius:var(--bs-border-radius) !important}.rounded-top-0{border-top-left-radius:0 !important;border-top-right-radius:0 !important}.rounded-top-1{border-top-left-radius:var(--bs-border-radius-sm) !important;border-top-right-radius:var(--bs-border-radius-sm) !important}.rounded-top-2{border-top-left-radius:var(--bs-border-radius) !important;border-top-right-radius:var(--bs-border-radius) !important}.rounded-top-3{border-top-left-radius:var(--bs-border-radius-lg) !important;border-top-right-radius:var(--bs-border-radius-lg) !important}.rounded-top-4{border-top-left-radius:var(--bs-border-radius-xl) !important;border-top-right-radius:var(--bs-border-radius-xl) !important}.rounded-top-5{border-top-left-radius:var(--bs-border-radius-xxl) !important;border-top-right-radius:var(--bs-border-radius-xxl) !important}.rounded-top-circle{border-top-left-radius:50% !important;border-top-right-radius:50% !important}.rounded-top-pill{border-top-left-radius:var(--bs-border-radius-pill) !important;border-top-right-radius:var(--bs-border-radius-pill) !important}.rounded-end{border-top-right-radius:var(--bs-border-radius) !important;border-bottom-right-radius:var(--bs-border-radius) !important}.rounded-end-0{border-top-right-radius:0 !important;border-bottom-right-radius:0 !important}.rounded-end-1{border-top-right-radius:var(--bs-border-radius-sm) !important;border-bottom-right-radius:var(--bs-border-radius-sm) !important}.rounded-end-2{border-top-right-radius:var(--bs-border-radius) !important;border-bottom-right-radius:var(--bs-border-radius) !important}.rounded-end-3{border-top-right-radius:var(--bs-border-radius-lg) !important;border-bottom-right-radius:var(--bs-border-radius-lg) !important}.rounded-end-4{border-top-right-radius:var(--bs-border-radius-xl) !important;border-bottom-right-radius:var(--bs-border-radius-xl) !important}.rounded-end-5{border-top-right-radius:var(--bs-border-radius-xxl) !important;border-bottom-right-radius:var(--bs-border-radius-xxl) !important}.rounded-end-circle{border-top-right-radius:50% !important;border-bottom-right-radius:50% !important}.rounded-end-pill{border-top-right-radius:var(--bs-border-radius-pill) !important;border-bottom-right-radius:var(--bs-border-radius-pill) !important}.rounded-bottom{border-bottom-right-radius:var(--bs-border-radius) !important;border-bottom-left-radius:var(--bs-border-radius) !important}.rounded-bottom-0{border-bottom-right-radius:0 !important;border-bottom-left-radius:0 !important}.rounded-bottom-1{border-bottom-right-radius:var(--bs-border-radius-sm) !important;border-bottom-left-radius:var(--bs-border-radius-sm) !important}.rounded-bottom-2{border-bottom-right-radius:var(--bs-border-radius) !important;border-bottom-left-radius:var(--bs-border-radius) !important}.rounded-bottom-3{border-bottom-right-radius:var(--bs-border-radius-lg) !important;border-bottom-left-radius:var(--bs-border-radius-lg) !important}.rounded-bottom-4{border-bottom-right-radius:var(--bs-border-radius-xl) !important;border-bottom-left-radius:var(--bs-border-radius-xl) !important}.rounded-bottom-5{border-bottom-right-radius:var(--bs-border-radius-xxl) !important;border-bottom-left-radius:var(--bs-border-radius-xxl) !important}.rounded-bottom-circle{border-bottom-right-radius:50% !important;border-bottom-left-radius:50% !important}.rounded-bottom-pill{border-bottom-right-radius:var(--bs-border-radius-pill) !important;border-bottom-left-radius:var(--bs-border-radius-pill) !important}.rounded-start{border-bottom-left-radius:var(--bs-border-radius) !important;border-top-left-radius:var(--bs-border-radius) !important}.rounded-start-0{border-bottom-left-radius:0 !important;border-top-left-radius:0 !important}.rounded-start-1{border-bottom-left-radius:var(--bs-border-radius-sm) !important;border-top-left-radius:var(--bs-border-radius-sm) !important}.rounded-start-2{border-bottom-left-radius:var(--bs-border-radius) !important;border-top-left-radius:var(--bs-border-radius) !important}.rounded-start-3{border-bottom-left-radius:var(--bs-border-radius-lg) !important;border-top-left-radius:var(--bs-border-radius-lg) !important}.rounded-start-4{border-bottom-left-radius:var(--bs-border-radius-xl) !important;border-top-left-radius:var(--bs-border-radius-xl) !important}.rounded-start-5{border-bottom-left-radius:var(--bs-border-radius-xxl) !important;border-top-left-radius:var(--bs-border-radius-xxl) !important}.rounded-start-circle{border-bottom-left-radius:50% !important;border-top-left-radius:50% !important}.rounded-start-pill{border-bottom-left-radius:var(--bs-border-radius-pill) !important;border-top-left-radius:var(--bs-border-radius-pill) !important}.visible{visibility:visible !important}.invisible{visibility:hidden !important}.z-n1{z-index:-1 !important}.z-0{z-index:0 !important}.z-1{z-index:1 !important}.z-2{z-index:2 !important}.z-3{z-index:3 !important}@media(min-width: 576px){.float-sm-start{float:left !important}.float-sm-end{float:right !important}.float-sm-none{float:none !important}.object-fit-sm-contain{object-fit:contain !important}.object-fit-sm-cover{object-fit:cover !important}.object-fit-sm-fill{object-fit:fill !important}.object-fit-sm-scale{object-fit:scale-down !important}.object-fit-sm-none{object-fit:none !important}.d-sm-inline{display:inline !important}.d-sm-inline-block{display:inline-block !important}.d-sm-block{display:block !important}.d-sm-grid{display:grid !important}.d-sm-inline-grid{display:inline-grid !important}.d-sm-table{display:table !important}.d-sm-table-row{display:table-row !important}.d-sm-table-cell{display:table-cell !important}.d-sm-flex{display:flex !important}.d-sm-inline-flex{display:inline-flex !important}.d-sm-none{display:none !important}.flex-sm-fill{flex:1 1 auto !important}.flex-sm-row{flex-direction:row !important}.flex-sm-column{flex-direction:column !important}.flex-sm-row-reverse{flex-direction:row-reverse !important}.flex-sm-column-reverse{flex-direction:column-reverse !important}.flex-sm-grow-0{flex-grow:0 !important}.flex-sm-grow-1{flex-grow:1 !important}.flex-sm-shrink-0{flex-shrink:0 !important}.flex-sm-shrink-1{flex-shrink:1 !important}.flex-sm-wrap{flex-wrap:wrap !important}.flex-sm-nowrap{flex-wrap:nowrap !important}.flex-sm-wrap-reverse{flex-wrap:wrap-reverse !important}.justify-content-sm-start{justify-content:flex-start !important}.justify-content-sm-end{justify-content:flex-end !important}.justify-content-sm-center{justify-content:center !important}.justify-content-sm-between{justify-content:space-between !important}.justify-content-sm-around{justify-content:space-around !important}.justify-content-sm-evenly{justify-content:space-evenly !important}.align-items-sm-start{align-items:flex-start !important}.align-items-sm-end{align-items:flex-end !important}.align-items-sm-center{align-items:center !important}.align-items-sm-baseline{align-items:baseline !important}.align-items-sm-stretch{align-items:stretch !important}.align-content-sm-start{align-content:flex-start !important}.align-content-sm-end{align-content:flex-end !important}.align-content-sm-center{align-content:center !important}.align-content-sm-between{align-content:space-between !important}.align-content-sm-around{align-content:space-around !important}.align-content-sm-stretch{align-content:stretch !important}.align-self-sm-auto{align-self:auto !important}.align-self-sm-start{align-self:flex-start !important}.align-self-sm-end{align-self:flex-end !important}.align-self-sm-center{align-self:center !important}.align-self-sm-baseline{align-self:baseline !important}.align-self-sm-stretch{align-self:stretch !important}.order-sm-first{order:-1 !important}.order-sm-0{order:0 !important}.order-sm-1{order:1 !important}.order-sm-2{order:2 !important}.order-sm-3{order:3 !important}.order-sm-4{order:4 !important}.order-sm-5{order:5 !important}.order-sm-last{order:6 !important}.m-sm-0{margin:0 !important}.m-sm-1{margin:.25rem !important}.m-sm-2{margin:.5rem !important}.m-sm-3{margin:1rem !important}.m-sm-4{margin:1.5rem !important}.m-sm-5{margin:3rem !important}.m-sm-auto{margin:auto !important}.mx-sm-0{margin-right:0 !important;margin-left:0 !important}.mx-sm-1{margin-right:.25rem !important;margin-left:.25rem !important}.mx-sm-2{margin-right:.5rem !important;margin-left:.5rem !important}.mx-sm-3{margin-right:1rem !important;margin-left:1rem !important}.mx-sm-4{margin-right:1.5rem !important;margin-left:1.5rem !important}.mx-sm-5{margin-right:3rem !important;margin-left:3rem !important}.mx-sm-auto{margin-right:auto !important;margin-left:auto !important}.my-sm-0{margin-top:0 !important;margin-bottom:0 !important}.my-sm-1{margin-top:.25rem !important;margin-bottom:.25rem !important}.my-sm-2{margin-top:.5rem !important;margin-bottom:.5rem !important}.my-sm-3{margin-top:1rem !important;margin-bottom:1rem !important}.my-sm-4{margin-top:1.5rem !important;margin-bottom:1.5rem !important}.my-sm-5{margin-top:3rem !important;margin-bottom:3rem !important}.my-sm-auto{margin-top:auto !important;margin-bottom:auto !important}.mt-sm-0{margin-top:0 !important}.mt-sm-1{margin-top:.25rem !important}.mt-sm-2{margin-top:.5rem !important}.mt-sm-3{margin-top:1rem !important}.mt-sm-4{margin-top:1.5rem !important}.mt-sm-5{margin-top:3rem !important}.mt-sm-auto{margin-top:auto !important}.me-sm-0{margin-right:0 !important}.me-sm-1{margin-right:.25rem !important}.me-sm-2{margin-right:.5rem !important}.me-sm-3{margin-right:1rem !important}.me-sm-4{margin-right:1.5rem !important}.me-sm-5{margin-right:3rem !important}.me-sm-auto{margin-right:auto !important}.mb-sm-0{margin-bottom:0 !important}.mb-sm-1{margin-bottom:.25rem !important}.mb-sm-2{margin-bottom:.5rem !important}.mb-sm-3{margin-bottom:1rem !important}.mb-sm-4{margin-bottom:1.5rem !important}.mb-sm-5{margin-bottom:3rem !important}.mb-sm-auto{margin-bottom:auto !important}.ms-sm-0{margin-left:0 !important}.ms-sm-1{margin-left:.25rem !important}.ms-sm-2{margin-left:.5rem !important}.ms-sm-3{margin-left:1rem !important}.ms-sm-4{margin-left:1.5rem !important}.ms-sm-5{margin-left:3rem !important}.ms-sm-auto{margin-left:auto !important}.p-sm-0{padding:0 !important}.p-sm-1{padding:.25rem !important}.p-sm-2{padding:.5rem !important}.p-sm-3{padding:1rem !important}.p-sm-4{padding:1.5rem !important}.p-sm-5{padding:3rem !important}.px-sm-0{padding-right:0 !important;padding-left:0 !important}.px-sm-1{padding-right:.25rem !important;padding-left:.25rem !important}.px-sm-2{padding-right:.5rem !important;padding-left:.5rem !important}.px-sm-3{padding-right:1rem !important;padding-left:1rem !important}.px-sm-4{padding-right:1.5rem !important;padding-left:1.5rem !important}.px-sm-5{padding-right:3rem !important;padding-left:3rem !important}.py-sm-0{padding-top:0 !important;padding-bottom:0 !important}.py-sm-1{padding-top:.25rem !important;padding-bottom:.25rem !important}.py-sm-2{padding-top:.5rem !important;padding-bottom:.5rem !important}.py-sm-3{padding-top:1rem !important;padding-bottom:1rem !important}.py-sm-4{padding-top:1.5rem !important;padding-bottom:1.5rem !important}.py-sm-5{padding-top:3rem !important;padding-bottom:3rem !important}.pt-sm-0{padding-top:0 !important}.pt-sm-1{padding-top:.25rem !important}.pt-sm-2{padding-top:.5rem !important}.pt-sm-3{padding-top:1rem !important}.pt-sm-4{padding-top:1.5rem !important}.pt-sm-5{padding-top:3rem !important}.pe-sm-0{padding-right:0 !important}.pe-sm-1{padding-right:.25rem !important}.pe-sm-2{padding-right:.5rem !important}.pe-sm-3{padding-right:1rem !important}.pe-sm-4{padding-right:1.5rem !important}.pe-sm-5{padding-right:3rem !important}.pb-sm-0{padding-bottom:0 !important}.pb-sm-1{padding-bottom:.25rem !important}.pb-sm-2{padding-bottom:.5rem !important}.pb-sm-3{padding-bottom:1rem !important}.pb-sm-4{padding-bottom:1.5rem !important}.pb-sm-5{padding-bottom:3rem !important}.ps-sm-0{padding-left:0 !important}.ps-sm-1{padding-left:.25rem !important}.ps-sm-2{padding-left:.5rem !important}.ps-sm-3{padding-left:1rem !important}.ps-sm-4{padding-left:1.5rem !important}.ps-sm-5{padding-left:3rem !important}.gap-sm-0{gap:0 !important}.gap-sm-1{gap:.25rem !important}.gap-sm-2{gap:.5rem !important}.gap-sm-3{gap:1rem !important}.gap-sm-4{gap:1.5rem !important}.gap-sm-5{gap:3rem !important}.row-gap-sm-0{row-gap:0 !important}.row-gap-sm-1{row-gap:.25rem !important}.row-gap-sm-2{row-gap:.5rem !important}.row-gap-sm-3{row-gap:1rem !important}.row-gap-sm-4{row-gap:1.5rem !important}.row-gap-sm-5{row-gap:3rem !important}.column-gap-sm-0{column-gap:0 !important}.column-gap-sm-1{column-gap:.25rem !important}.column-gap-sm-2{column-gap:.5rem !important}.column-gap-sm-3{column-gap:1rem !important}.column-gap-sm-4{column-gap:1.5rem !important}.column-gap-sm-5{column-gap:3rem !important}.text-sm-start{text-align:left !important}.text-sm-end{text-align:right !important}.text-sm-center{text-align:center !important}}@media(min-width: 768px){.float-md-start{float:left !important}.float-md-end{float:right !important}.float-md-none{float:none !important}.object-fit-md-contain{object-fit:contain !important}.object-fit-md-cover{object-fit:cover !important}.object-fit-md-fill{object-fit:fill !important}.object-fit-md-scale{object-fit:scale-down !important}.object-fit-md-none{object-fit:none !important}.d-md-inline{display:inline !important}.d-md-inline-block{display:inline-block !important}.d-md-block{display:block !important}.d-md-grid{display:grid !important}.d-md-inline-grid{display:inline-grid !important}.d-md-table{display:table !important}.d-md-table-row{display:table-row !important}.d-md-table-cell{display:table-cell !important}.d-md-flex{display:flex !important}.d-md-inline-flex{display:inline-flex !important}.d-md-none{display:none !important}.flex-md-fill{flex:1 1 auto !important}.flex-md-row{flex-direction:row !important}.flex-md-column{flex-direction:column !important}.flex-md-row-reverse{flex-direction:row-reverse !important}.flex-md-column-reverse{flex-direction:column-reverse !important}.flex-md-grow-0{flex-grow:0 !important}.flex-md-grow-1{flex-grow:1 !important}.flex-md-shrink-0{flex-shrink:0 !important}.flex-md-shrink-1{flex-shrink:1 !important}.flex-md-wrap{flex-wrap:wrap !important}.flex-md-nowrap{flex-wrap:nowrap !important}.flex-md-wrap-reverse{flex-wrap:wrap-reverse !important}.justify-content-md-start{justify-content:flex-start !important}.justify-content-md-end{justify-content:flex-end !important}.justify-content-md-center{justify-content:center !important}.justify-content-md-between{justify-content:space-between !important}.justify-content-md-around{justify-content:space-around !important}.justify-content-md-evenly{justify-content:space-evenly !important}.align-items-md-start{align-items:flex-start !important}.align-items-md-end{align-items:flex-end !important}.align-items-md-center{align-items:center !important}.align-items-md-baseline{align-items:baseline !important}.align-items-md-stretch{align-items:stretch !important}.align-content-md-start{align-content:flex-start !important}.align-content-md-end{align-content:flex-end !important}.align-content-md-center{align-content:center !important}.align-content-md-between{align-content:space-between !important}.align-content-md-around{align-content:space-around !important}.align-content-md-stretch{align-content:stretch !important}.align-self-md-auto{align-self:auto !important}.align-self-md-start{align-self:flex-start !important}.align-self-md-end{align-self:flex-end !important}.align-self-md-center{align-self:center !important}.align-self-md-baseline{align-self:baseline !important}.align-self-md-stretch{align-self:stretch !important}.order-md-first{order:-1 !important}.order-md-0{order:0 !important}.order-md-1{order:1 !important}.order-md-2{order:2 !important}.order-md-3{order:3 !important}.order-md-4{order:4 !important}.order-md-5{order:5 !important}.order-md-last{order:6 !important}.m-md-0{margin:0 !important}.m-md-1{margin:.25rem !important}.m-md-2{margin:.5rem !important}.m-md-3{margin:1rem !important}.m-md-4{margin:1.5rem !important}.m-md-5{margin:3rem !important}.m-md-auto{margin:auto !important}.mx-md-0{margin-right:0 !important;margin-left:0 !important}.mx-md-1{margin-right:.25rem !important;margin-left:.25rem !important}.mx-md-2{margin-right:.5rem !important;margin-left:.5rem !important}.mx-md-3{margin-right:1rem !important;margin-left:1rem !important}.mx-md-4{margin-right:1.5rem !important;margin-left:1.5rem !important}.mx-md-5{margin-right:3rem !important;margin-left:3rem !important}.mx-md-auto{margin-right:auto !important;margin-left:auto !important}.my-md-0{margin-top:0 !important;margin-bottom:0 !important}.my-md-1{margin-top:.25rem !important;margin-bottom:.25rem !important}.my-md-2{margin-top:.5rem !important;margin-bottom:.5rem !important}.my-md-3{margin-top:1rem !important;margin-bottom:1rem !important}.my-md-4{margin-top:1.5rem !important;margin-bottom:1.5rem !important}.my-md-5{margin-top:3rem !important;margin-bottom:3rem !important}.my-md-auto{margin-top:auto !important;margin-bottom:auto !important}.mt-md-0{margin-top:0 !important}.mt-md-1{margin-top:.25rem !important}.mt-md-2{margin-top:.5rem !important}.mt-md-3{margin-top:1rem !important}.mt-md-4{margin-top:1.5rem !important}.mt-md-5{margin-top:3rem !important}.mt-md-auto{margin-top:auto !important}.me-md-0{margin-right:0 !important}.me-md-1{margin-right:.25rem !important}.me-md-2{margin-right:.5rem !important}.me-md-3{margin-right:1rem !important}.me-md-4{margin-right:1.5rem !important}.me-md-5{margin-right:3rem !important}.me-md-auto{margin-right:auto !important}.mb-md-0{margin-bottom:0 !important}.mb-md-1{margin-bottom:.25rem !important}.mb-md-2{margin-bottom:.5rem !important}.mb-md-3{margin-bottom:1rem !important}.mb-md-4{margin-bottom:1.5rem !important}.mb-md-5{margin-bottom:3rem !important}.mb-md-auto{margin-bottom:auto !important}.ms-md-0{margin-left:0 !important}.ms-md-1{margin-left:.25rem !important}.ms-md-2{margin-left:.5rem !important}.ms-md-3{margin-left:1rem !important}.ms-md-4{margin-left:1.5rem !important}.ms-md-5{margin-left:3rem !important}.ms-md-auto{margin-left:auto !important}.p-md-0{padding:0 !important}.p-md-1{padding:.25rem !important}.p-md-2{padding:.5rem !important}.p-md-3{padding:1rem !important}.p-md-4{padding:1.5rem !important}.p-md-5{padding:3rem !important}.px-md-0{padding-right:0 !important;padding-left:0 !important}.px-md-1{padding-right:.25rem !important;padding-left:.25rem !important}.px-md-2{padding-right:.5rem !important;padding-left:.5rem !important}.px-md-3{padding-right:1rem !important;padding-left:1rem !important}.px-md-4{padding-right:1.5rem !important;padding-left:1.5rem !important}.px-md-5{padding-right:3rem !important;padding-left:3rem !important}.py-md-0{padding-top:0 !important;padding-bottom:0 !important}.py-md-1{padding-top:.25rem !important;padding-bottom:.25rem !important}.py-md-2{padding-top:.5rem !important;padding-bottom:.5rem !important}.py-md-3{padding-top:1rem !important;padding-bottom:1rem !important}.py-md-4{padding-top:1.5rem !important;padding-bottom:1.5rem !important}.py-md-5{padding-top:3rem !important;padding-bottom:3rem !important}.pt-md-0{padding-top:0 !important}.pt-md-1{padding-top:.25rem !important}.pt-md-2{padding-top:.5rem !important}.pt-md-3{padding-top:1rem !important}.pt-md-4{padding-top:1.5rem !important}.pt-md-5{padding-top:3rem !important}.pe-md-0{padding-right:0 !important}.pe-md-1{padding-right:.25rem !important}.pe-md-2{padding-right:.5rem !important}.pe-md-3{padding-right:1rem !important}.pe-md-4{padding-right:1.5rem !important}.pe-md-5{padding-right:3rem !important}.pb-md-0{padding-bottom:0 !important}.pb-md-1{padding-bottom:.25rem !important}.pb-md-2{padding-bottom:.5rem !important}.pb-md-3{padding-bottom:1rem !important}.pb-md-4{padding-bottom:1.5rem !important}.pb-md-5{padding-bottom:3rem !important}.ps-md-0{padding-left:0 !important}.ps-md-1{padding-left:.25rem !important}.ps-md-2{padding-left:.5rem !important}.ps-md-3{padding-left:1rem !important}.ps-md-4{padding-left:1.5rem !important}.ps-md-5{padding-left:3rem !important}.gap-md-0{gap:0 !important}.gap-md-1{gap:.25rem !important}.gap-md-2{gap:.5rem !important}.gap-md-3{gap:1rem !important}.gap-md-4{gap:1.5rem !important}.gap-md-5{gap:3rem !important}.row-gap-md-0{row-gap:0 !important}.row-gap-md-1{row-gap:.25rem !important}.row-gap-md-2{row-gap:.5rem !important}.row-gap-md-3{row-gap:1rem !important}.row-gap-md-4{row-gap:1.5rem !important}.row-gap-md-5{row-gap:3rem !important}.column-gap-md-0{column-gap:0 !important}.column-gap-md-1{column-gap:.25rem !important}.column-gap-md-2{column-gap:.5rem !important}.column-gap-md-3{column-gap:1rem !important}.column-gap-md-4{column-gap:1.5rem !important}.column-gap-md-5{column-gap:3rem !important}.text-md-start{text-align:left !important}.text-md-end{text-align:right !important}.text-md-center{text-align:center !important}}@media(min-width: 992px){.float-lg-start{float:left !important}.float-lg-end{float:right !important}.float-lg-none{float:none !important}.object-fit-lg-contain{object-fit:contain !important}.object-fit-lg-cover{object-fit:cover !important}.object-fit-lg-fill{object-fit:fill !important}.object-fit-lg-scale{object-fit:scale-down !important}.object-fit-lg-none{object-fit:none !important}.d-lg-inline{display:inline !important}.d-lg-inline-block{display:inline-block !important}.d-lg-block{display:block !important}.d-lg-grid{display:grid !important}.d-lg-inline-grid{display:inline-grid !important}.d-lg-table{display:table !important}.d-lg-table-row{display:table-row !important}.d-lg-table-cell{display:table-cell !important}.d-lg-flex{display:flex !important}.d-lg-inline-flex{display:inline-flex !important}.d-lg-none{display:none !important}.flex-lg-fill{flex:1 1 auto !important}.flex-lg-row{flex-direction:row !important}.flex-lg-column{flex-direction:column !important}.flex-lg-row-reverse{flex-direction:row-reverse !important}.flex-lg-column-reverse{flex-direction:column-reverse !important}.flex-lg-grow-0{flex-grow:0 !important}.flex-lg-grow-1{flex-grow:1 !important}.flex-lg-shrink-0{flex-shrink:0 !important}.flex-lg-shrink-1{flex-shrink:1 !important}.flex-lg-wrap{flex-wrap:wrap !important}.flex-lg-nowrap{flex-wrap:nowrap !important}.flex-lg-wrap-reverse{flex-wrap:wrap-reverse !important}.justify-content-lg-start{justify-content:flex-start !important}.justify-content-lg-end{justify-content:flex-end !important}.justify-content-lg-center{justify-content:center !important}.justify-content-lg-between{justify-content:space-between !important}.justify-content-lg-around{justify-content:space-around !important}.justify-content-lg-evenly{justify-content:space-evenly !important}.align-items-lg-start{align-items:flex-start !important}.align-items-lg-end{align-items:flex-end !important}.align-items-lg-center{align-items:center !important}.align-items-lg-baseline{align-items:baseline !important}.align-items-lg-stretch{align-items:stretch !important}.align-content-lg-start{align-content:flex-start !important}.align-content-lg-end{align-content:flex-end !important}.align-content-lg-center{align-content:center !important}.align-content-lg-between{align-content:space-between !important}.align-content-lg-around{align-content:space-around !important}.align-content-lg-stretch{align-content:stretch !important}.align-self-lg-auto{align-self:auto !important}.align-self-lg-start{align-self:flex-start !important}.align-self-lg-end{align-self:flex-end !important}.align-self-lg-center{align-self:center !important}.align-self-lg-baseline{align-self:baseline !important}.align-self-lg-stretch{align-self:stretch !important}.order-lg-first{order:-1 !important}.order-lg-0{order:0 !important}.order-lg-1{order:1 !important}.order-lg-2{order:2 !important}.order-lg-3{order:3 !important}.order-lg-4{order:4 !important}.order-lg-5{order:5 !important}.order-lg-last{order:6 !important}.m-lg-0{margin:0 !important}.m-lg-1{margin:.25rem !important}.m-lg-2{margin:.5rem !important}.m-lg-3{margin:1rem !important}.m-lg-4{margin:1.5rem !important}.m-lg-5{margin:3rem !important}.m-lg-auto{margin:auto !important}.mx-lg-0{margin-right:0 !important;margin-left:0 !important}.mx-lg-1{margin-right:.25rem !important;margin-left:.25rem !important}.mx-lg-2{margin-right:.5rem !important;margin-left:.5rem !important}.mx-lg-3{margin-right:1rem !important;margin-left:1rem !important}.mx-lg-4{margin-right:1.5rem !important;margin-left:1.5rem !important}.mx-lg-5{margin-right:3rem !important;margin-left:3rem !important}.mx-lg-auto{margin-right:auto !important;margin-left:auto !important}.my-lg-0{margin-top:0 !important;margin-bottom:0 !important}.my-lg-1{margin-top:.25rem !important;margin-bottom:.25rem !important}.my-lg-2{margin-top:.5rem !important;margin-bottom:.5rem !important}.my-lg-3{margin-top:1rem !important;margin-bottom:1rem !important}.my-lg-4{margin-top:1.5rem !important;margin-bottom:1.5rem !important}.my-lg-5{margin-top:3rem !important;margin-bottom:3rem !important}.my-lg-auto{margin-top:auto !important;margin-bottom:auto !important}.mt-lg-0{margin-top:0 !important}.mt-lg-1{margin-top:.25rem !important}.mt-lg-2{margin-top:.5rem !important}.mt-lg-3{margin-top:1rem !important}.mt-lg-4{margin-top:1.5rem !important}.mt-lg-5{margin-top:3rem !important}.mt-lg-auto{margin-top:auto !important}.me-lg-0{margin-right:0 !important}.me-lg-1{margin-right:.25rem !important}.me-lg-2{margin-right:.5rem !important}.me-lg-3{margin-right:1rem !important}.me-lg-4{margin-right:1.5rem !important}.me-lg-5{margin-right:3rem !important}.me-lg-auto{margin-right:auto !important}.mb-lg-0{margin-bottom:0 !important}.mb-lg-1{margin-bottom:.25rem !important}.mb-lg-2{margin-bottom:.5rem !important}.mb-lg-3{margin-bottom:1rem !important}.mb-lg-4{margin-bottom:1.5rem !important}.mb-lg-5{margin-bottom:3rem !important}.mb-lg-auto{margin-bottom:auto !important}.ms-lg-0{margin-left:0 !important}.ms-lg-1{margin-left:.25rem !important}.ms-lg-2{margin-left:.5rem !important}.ms-lg-3{margin-left:1rem !important}.ms-lg-4{margin-left:1.5rem !important}.ms-lg-5{margin-left:3rem !important}.ms-lg-auto{margin-left:auto !important}.p-lg-0{padding:0 !important}.p-lg-1{padding:.25rem !important}.p-lg-2{padding:.5rem !important}.p-lg-3{padding:1rem !important}.p-lg-4{padding:1.5rem !important}.p-lg-5{padding:3rem !important}.px-lg-0{padding-right:0 !important;padding-left:0 !important}.px-lg-1{padding-right:.25rem !important;padding-left:.25rem !important}.px-lg-2{padding-right:.5rem !important;padding-left:.5rem !important}.px-lg-3{padding-right:1rem !important;padding-left:1rem !important}.px-lg-4{padding-right:1.5rem !important;padding-left:1.5rem !important}.px-lg-5{padding-right:3rem !important;padding-left:3rem !important}.py-lg-0{padding-top:0 !important;padding-bottom:0 !important}.py-lg-1{padding-top:.25rem !important;padding-bottom:.25rem !important}.py-lg-2{padding-top:.5rem !important;padding-bottom:.5rem !important}.py-lg-3{padding-top:1rem !important;padding-bottom:1rem !important}.py-lg-4{padding-top:1.5rem !important;padding-bottom:1.5rem !important}.py-lg-5{padding-top:3rem !important;padding-bottom:3rem !important}.pt-lg-0{padding-top:0 !important}.pt-lg-1{padding-top:.25rem !important}.pt-lg-2{padding-top:.5rem !important}.pt-lg-3{padding-top:1rem !important}.pt-lg-4{padding-top:1.5rem !important}.pt-lg-5{padding-top:3rem !important}.pe-lg-0{padding-right:0 !important}.pe-lg-1{padding-right:.25rem !important}.pe-lg-2{padding-right:.5rem !important}.pe-lg-3{padding-right:1rem !important}.pe-lg-4{padding-right:1.5rem !important}.pe-lg-5{padding-right:3rem !important}.pb-lg-0{padding-bottom:0 !important}.pb-lg-1{padding-bottom:.25rem !important}.pb-lg-2{padding-bottom:.5rem !important}.pb-lg-3{padding-bottom:1rem !important}.pb-lg-4{padding-bottom:1.5rem !important}.pb-lg-5{padding-bottom:3rem !important}.ps-lg-0{padding-left:0 !important}.ps-lg-1{padding-left:.25rem !important}.ps-lg-2{padding-left:.5rem !important}.ps-lg-3{padding-left:1rem !important}.ps-lg-4{padding-left:1.5rem !important}.ps-lg-5{padding-left:3rem !important}.gap-lg-0{gap:0 !important}.gap-lg-1{gap:.25rem !important}.gap-lg-2{gap:.5rem !important}.gap-lg-3{gap:1rem !important}.gap-lg-4{gap:1.5rem !important}.gap-lg-5{gap:3rem !important}.row-gap-lg-0{row-gap:0 !important}.row-gap-lg-1{row-gap:.25rem !important}.row-gap-lg-2{row-gap:.5rem !important}.row-gap-lg-3{row-gap:1rem !important}.row-gap-lg-4{row-gap:1.5rem !important}.row-gap-lg-5{row-gap:3rem !important}.column-gap-lg-0{column-gap:0 !important}.column-gap-lg-1{column-gap:.25rem !important}.column-gap-lg-2{column-gap:.5rem !important}.column-gap-lg-3{column-gap:1rem !important}.column-gap-lg-4{column-gap:1.5rem !important}.column-gap-lg-5{column-gap:3rem !important}.text-lg-start{text-align:left !important}.text-lg-end{text-align:right !important}.text-lg-center{text-align:center !important}}@media(min-width: 1200px){.float-xl-start{float:left !important}.float-xl-end{float:right !important}.float-xl-none{float:none !important}.object-fit-xl-contain{object-fit:contain !important}.object-fit-xl-cover{object-fit:cover !important}.object-fit-xl-fill{object-fit:fill !important}.object-fit-xl-scale{object-fit:scale-down !important}.object-fit-xl-none{object-fit:none !important}.d-xl-inline{display:inline !important}.d-xl-inline-block{display:inline-block !important}.d-xl-block{display:block !important}.d-xl-grid{display:grid !important}.d-xl-inline-grid{display:inline-grid !important}.d-xl-table{display:table !important}.d-xl-table-row{display:table-row !important}.d-xl-table-cell{display:table-cell !important}.d-xl-flex{display:flex !important}.d-xl-inline-flex{display:inline-flex !important}.d-xl-none{display:none !important}.flex-xl-fill{flex:1 1 auto !important}.flex-xl-row{flex-direction:row !important}.flex-xl-column{flex-direction:column !important}.flex-xl-row-reverse{flex-direction:row-reverse !important}.flex-xl-column-reverse{flex-direction:column-reverse !important}.flex-xl-grow-0{flex-grow:0 !important}.flex-xl-grow-1{flex-grow:1 !important}.flex-xl-shrink-0{flex-shrink:0 !important}.flex-xl-shrink-1{flex-shrink:1 !important}.flex-xl-wrap{flex-wrap:wrap !important}.flex-xl-nowrap{flex-wrap:nowrap !important}.flex-xl-wrap-reverse{flex-wrap:wrap-reverse !important}.justify-content-xl-start{justify-content:flex-start !important}.justify-content-xl-end{justify-content:flex-end !important}.justify-content-xl-center{justify-content:center !important}.justify-content-xl-between{justify-content:space-between !important}.justify-content-xl-around{justify-content:space-around !important}.justify-content-xl-evenly{justify-content:space-evenly !important}.align-items-xl-start{align-items:flex-start !important}.align-items-xl-end{align-items:flex-end !important}.align-items-xl-center{align-items:center !important}.align-items-xl-baseline{align-items:baseline !important}.align-items-xl-stretch{align-items:stretch !important}.align-content-xl-start{align-content:flex-start !important}.align-content-xl-end{align-content:flex-end !important}.align-content-xl-center{align-content:center !important}.align-content-xl-between{align-content:space-between !important}.align-content-xl-around{align-content:space-around !important}.align-content-xl-stretch{align-content:stretch !important}.align-self-xl-auto{align-self:auto !important}.align-self-xl-start{align-self:flex-start !important}.align-self-xl-end{align-self:flex-end !important}.align-self-xl-center{align-self:center !important}.align-self-xl-baseline{align-self:baseline !important}.align-self-xl-stretch{align-self:stretch !important}.order-xl-first{order:-1 !important}.order-xl-0{order:0 !important}.order-xl-1{order:1 !important}.order-xl-2{order:2 !important}.order-xl-3{order:3 !important}.order-xl-4{order:4 !important}.order-xl-5{order:5 !important}.order-xl-last{order:6 !important}.m-xl-0{margin:0 !important}.m-xl-1{margin:.25rem !important}.m-xl-2{margin:.5rem !important}.m-xl-3{margin:1rem !important}.m-xl-4{margin:1.5rem !important}.m-xl-5{margin:3rem !important}.m-xl-auto{margin:auto !important}.mx-xl-0{margin-right:0 !important;margin-left:0 !important}.mx-xl-1{margin-right:.25rem !important;margin-left:.25rem !important}.mx-xl-2{margin-right:.5rem !important;margin-left:.5rem !important}.mx-xl-3{margin-right:1rem !important;margin-left:1rem !important}.mx-xl-4{margin-right:1.5rem !important;margin-left:1.5rem !important}.mx-xl-5{margin-right:3rem !important;margin-left:3rem !important}.mx-xl-auto{margin-right:auto !important;margin-left:auto !important}.my-xl-0{margin-top:0 !important;margin-bottom:0 !important}.my-xl-1{margin-top:.25rem !important;margin-bottom:.25rem !important}.my-xl-2{margin-top:.5rem !important;margin-bottom:.5rem !important}.my-xl-3{margin-top:1rem !important;margin-bottom:1rem !important}.my-xl-4{margin-top:1.5rem !important;margin-bottom:1.5rem !important}.my-xl-5{margin-top:3rem !important;margin-bottom:3rem !important}.my-xl-auto{margin-top:auto !important;margin-bottom:auto !important}.mt-xl-0{margin-top:0 !important}.mt-xl-1{margin-top:.25rem !important}.mt-xl-2{margin-top:.5rem !important}.mt-xl-3{margin-top:1rem !important}.mt-xl-4{margin-top:1.5rem !important}.mt-xl-5{margin-top:3rem !important}.mt-xl-auto{margin-top:auto !important}.me-xl-0{margin-right:0 !important}.me-xl-1{margin-right:.25rem !important}.me-xl-2{margin-right:.5rem !important}.me-xl-3{margin-right:1rem !important}.me-xl-4{margin-right:1.5rem !important}.me-xl-5{margin-right:3rem !important}.me-xl-auto{margin-right:auto !important}.mb-xl-0{margin-bottom:0 !important}.mb-xl-1{margin-bottom:.25rem !important}.mb-xl-2{margin-bottom:.5rem !important}.mb-xl-3{margin-bottom:1rem !important}.mb-xl-4{margin-bottom:1.5rem !important}.mb-xl-5{margin-bottom:3rem !important}.mb-xl-auto{margin-bottom:auto !important}.ms-xl-0{margin-left:0 !important}.ms-xl-1{margin-left:.25rem !important}.ms-xl-2{margin-left:.5rem !important}.ms-xl-3{margin-left:1rem !important}.ms-xl-4{margin-left:1.5rem !important}.ms-xl-5{margin-left:3rem !important}.ms-xl-auto{margin-left:auto !important}.p-xl-0{padding:0 !important}.p-xl-1{padding:.25rem !important}.p-xl-2{padding:.5rem !important}.p-xl-3{padding:1rem !important}.p-xl-4{padding:1.5rem !important}.p-xl-5{padding:3rem !important}.px-xl-0{padding-right:0 !important;padding-left:0 !important}.px-xl-1{padding-right:.25rem !important;padding-left:.25rem !important}.px-xl-2{padding-right:.5rem !important;padding-left:.5rem !important}.px-xl-3{padding-right:1rem !important;padding-left:1rem !important}.px-xl-4{padding-right:1.5rem !important;padding-left:1.5rem !important}.px-xl-5{padding-right:3rem !important;padding-left:3rem !important}.py-xl-0{padding-top:0 !important;padding-bottom:0 !important}.py-xl-1{padding-top:.25rem !important;padding-bottom:.25rem !important}.py-xl-2{padding-top:.5rem !important;padding-bottom:.5rem !important}.py-xl-3{padding-top:1rem !important;padding-bottom:1rem !important}.py-xl-4{padding-top:1.5rem !important;padding-bottom:1.5rem !important}.py-xl-5{padding-top:3rem !important;padding-bottom:3rem !important}.pt-xl-0{padding-top:0 !important}.pt-xl-1{padding-top:.25rem !important}.pt-xl-2{padding-top:.5rem !important}.pt-xl-3{padding-top:1rem !important}.pt-xl-4{padding-top:1.5rem !important}.pt-xl-5{padding-top:3rem !important}.pe-xl-0{padding-right:0 !important}.pe-xl-1{padding-right:.25rem !important}.pe-xl-2{padding-right:.5rem !important}.pe-xl-3{padding-right:1rem !important}.pe-xl-4{padding-right:1.5rem !important}.pe-xl-5{padding-right:3rem !important}.pb-xl-0{padding-bottom:0 !important}.pb-xl-1{padding-bottom:.25rem !important}.pb-xl-2{padding-bottom:.5rem !important}.pb-xl-3{padding-bottom:1rem !important}.pb-xl-4{padding-bottom:1.5rem !important}.pb-xl-5{padding-bottom:3rem !important}.ps-xl-0{padding-left:0 !important}.ps-xl-1{padding-left:.25rem !important}.ps-xl-2{padding-left:.5rem !important}.ps-xl-3{padding-left:1rem !important}.ps-xl-4{padding-left:1.5rem !important}.ps-xl-5{padding-left:3rem !important}.gap-xl-0{gap:0 !important}.gap-xl-1{gap:.25rem !important}.gap-xl-2{gap:.5rem !important}.gap-xl-3{gap:1rem !important}.gap-xl-4{gap:1.5rem !important}.gap-xl-5{gap:3rem !important}.row-gap-xl-0{row-gap:0 !important}.row-gap-xl-1{row-gap:.25rem !important}.row-gap-xl-2{row-gap:.5rem !important}.row-gap-xl-3{row-gap:1rem !important}.row-gap-xl-4{row-gap:1.5rem !important}.row-gap-xl-5{row-gap:3rem !important}.column-gap-xl-0{column-gap:0 !important}.column-gap-xl-1{column-gap:.25rem !important}.column-gap-xl-2{column-gap:.5rem !important}.column-gap-xl-3{column-gap:1rem !important}.column-gap-xl-4{column-gap:1.5rem !important}.column-gap-xl-5{column-gap:3rem !important}.text-xl-start{text-align:left !important}.text-xl-end{text-align:right !important}.text-xl-center{text-align:center !important}}@media(min-width: 1400px){.float-xxl-start{float:left !important}.float-xxl-end{float:right !important}.float-xxl-none{float:none !important}.object-fit-xxl-contain{object-fit:contain !important}.object-fit-xxl-cover{object-fit:cover !important}.object-fit-xxl-fill{object-fit:fill !important}.object-fit-xxl-scale{object-fit:scale-down !important}.object-fit-xxl-none{object-fit:none !important}.d-xxl-inline{display:inline !important}.d-xxl-inline-block{display:inline-block !important}.d-xxl-block{display:block !important}.d-xxl-grid{display:grid !important}.d-xxl-inline-grid{display:inline-grid !important}.d-xxl-table{display:table !important}.d-xxl-table-row{display:table-row !important}.d-xxl-table-cell{display:table-cell !important}.d-xxl-flex{display:flex !important}.d-xxl-inline-flex{display:inline-flex !important}.d-xxl-none{display:none !important}.flex-xxl-fill{flex:1 1 auto !important}.flex-xxl-row{flex-direction:row !important}.flex-xxl-column{flex-direction:column !important}.flex-xxl-row-reverse{flex-direction:row-reverse !important}.flex-xxl-column-reverse{flex-direction:column-reverse !important}.flex-xxl-grow-0{flex-grow:0 !important}.flex-xxl-grow-1{flex-grow:1 !important}.flex-xxl-shrink-0{flex-shrink:0 !important}.flex-xxl-shrink-1{flex-shrink:1 !important}.flex-xxl-wrap{flex-wrap:wrap !important}.flex-xxl-nowrap{flex-wrap:nowrap !important}.flex-xxl-wrap-reverse{flex-wrap:wrap-reverse !important}.justify-content-xxl-start{justify-content:flex-start !important}.justify-content-xxl-end{justify-content:flex-end !important}.justify-content-xxl-center{justify-content:center !important}.justify-content-xxl-between{justify-content:space-between !important}.justify-content-xxl-around{justify-content:space-around !important}.justify-content-xxl-evenly{justify-content:space-evenly !important}.align-items-xxl-start{align-items:flex-start !important}.align-items-xxl-end{align-items:flex-end !important}.align-items-xxl-center{align-items:center !important}.align-items-xxl-baseline{align-items:baseline !important}.align-items-xxl-stretch{align-items:stretch !important}.align-content-xxl-start{align-content:flex-start !important}.align-content-xxl-end{align-content:flex-end !important}.align-content-xxl-center{align-content:center !important}.align-content-xxl-between{align-content:space-between !important}.align-content-xxl-around{align-content:space-around !important}.align-content-xxl-stretch{align-content:stretch !important}.align-self-xxl-auto{align-self:auto !important}.align-self-xxl-start{align-self:flex-start !important}.align-self-xxl-end{align-self:flex-end !important}.align-self-xxl-center{align-self:center !important}.align-self-xxl-baseline{align-self:baseline !important}.align-self-xxl-stretch{align-self:stretch !important}.order-xxl-first{order:-1 !important}.order-xxl-0{order:0 !important}.order-xxl-1{order:1 !important}.order-xxl-2{order:2 !important}.order-xxl-3{order:3 !important}.order-xxl-4{order:4 !important}.order-xxl-5{order:5 !important}.order-xxl-last{order:6 !important}.m-xxl-0{margin:0 !important}.m-xxl-1{margin:.25rem !important}.m-xxl-2{margin:.5rem !important}.m-xxl-3{margin:1rem !important}.m-xxl-4{margin:1.5rem !important}.m-xxl-5{margin:3rem !important}.m-xxl-auto{margin:auto !important}.mx-xxl-0{margin-right:0 !important;margin-left:0 !important}.mx-xxl-1{margin-right:.25rem !important;margin-left:.25rem !important}.mx-xxl-2{margin-right:.5rem !important;margin-left:.5rem !important}.mx-xxl-3{margin-right:1rem !important;margin-left:1rem !important}.mx-xxl-4{margin-right:1.5rem !important;margin-left:1.5rem !important}.mx-xxl-5{margin-right:3rem !important;margin-left:3rem !important}.mx-xxl-auto{margin-right:auto !important;margin-left:auto !important}.my-xxl-0{margin-top:0 !important;margin-bottom:0 !important}.my-xxl-1{margin-top:.25rem !important;margin-bottom:.25rem !important}.my-xxl-2{margin-top:.5rem !important;margin-bottom:.5rem !important}.my-xxl-3{margin-top:1rem !important;margin-bottom:1rem !important}.my-xxl-4{margin-top:1.5rem !important;margin-bottom:1.5rem !important}.my-xxl-5{margin-top:3rem !important;margin-bottom:3rem !important}.my-xxl-auto{margin-top:auto !important;margin-bottom:auto !important}.mt-xxl-0{margin-top:0 !important}.mt-xxl-1{margin-top:.25rem !important}.mt-xxl-2{margin-top:.5rem !important}.mt-xxl-3{margin-top:1rem !important}.mt-xxl-4{margin-top:1.5rem !important}.mt-xxl-5{margin-top:3rem !important}.mt-xxl-auto{margin-top:auto !important}.me-xxl-0{margin-right:0 !important}.me-xxl-1{margin-right:.25rem !important}.me-xxl-2{margin-right:.5rem !important}.me-xxl-3{margin-right:1rem !important}.me-xxl-4{margin-right:1.5rem !important}.me-xxl-5{margin-right:3rem !important}.me-xxl-auto{margin-right:auto !important}.mb-xxl-0{margin-bottom:0 !important}.mb-xxl-1{margin-bottom:.25rem !important}.mb-xxl-2{margin-bottom:.5rem !important}.mb-xxl-3{margin-bottom:1rem !important}.mb-xxl-4{margin-bottom:1.5rem !important}.mb-xxl-5{margin-bottom:3rem !important}.mb-xxl-auto{margin-bottom:auto !important}.ms-xxl-0{margin-left:0 !important}.ms-xxl-1{margin-left:.25rem !important}.ms-xxl-2{margin-left:.5rem !important}.ms-xxl-3{margin-left:1rem !important}.ms-xxl-4{margin-left:1.5rem !important}.ms-xxl-5{margin-left:3rem !important}.ms-xxl-auto{margin-left:auto !important}.p-xxl-0{padding:0 !important}.p-xxl-1{padding:.25rem !important}.p-xxl-2{padding:.5rem !important}.p-xxl-3{padding:1rem !important}.p-xxl-4{padding:1.5rem !important}.p-xxl-5{padding:3rem !important}.px-xxl-0{padding-right:0 !important;padding-left:0 !important}.px-xxl-1{padding-right:.25rem !important;padding-left:.25rem !important}.px-xxl-2{padding-right:.5rem !important;padding-left:.5rem !important}.px-xxl-3{padding-right:1rem !important;padding-left:1rem !important}.px-xxl-4{padding-right:1.5rem !important;padding-left:1.5rem !important}.px-xxl-5{padding-right:3rem !important;padding-left:3rem !important}.py-xxl-0{padding-top:0 !important;padding-bottom:0 !important}.py-xxl-1{padding-top:.25rem !important;padding-bottom:.25rem !important}.py-xxl-2{padding-top:.5rem !important;padding-bottom:.5rem !important}.py-xxl-3{padding-top:1rem !important;padding-bottom:1rem !important}.py-xxl-4{padding-top:1.5rem !important;padding-bottom:1.5rem !important}.py-xxl-5{padding-top:3rem !important;padding-bottom:3rem !important}.pt-xxl-0{padding-top:0 !important}.pt-xxl-1{padding-top:.25rem !important}.pt-xxl-2{padding-top:.5rem !important}.pt-xxl-3{padding-top:1rem !important}.pt-xxl-4{padding-top:1.5rem !important}.pt-xxl-5{padding-top:3rem !important}.pe-xxl-0{padding-right:0 !important}.pe-xxl-1{padding-right:.25rem !important}.pe-xxl-2{padding-right:.5rem !important}.pe-xxl-3{padding-right:1rem !important}.pe-xxl-4{padding-right:1.5rem !important}.pe-xxl-5{padding-right:3rem !important}.pb-xxl-0{padding-bottom:0 !important}.pb-xxl-1{padding-bottom:.25rem !important}.pb-xxl-2{padding-bottom:.5rem !important}.pb-xxl-3{padding-bottom:1rem !important}.pb-xxl-4{padding-bottom:1.5rem !important}.pb-xxl-5{padding-bottom:3rem !important}.ps-xxl-0{padding-left:0 !important}.ps-xxl-1{padding-left:.25rem !important}.ps-xxl-2{padding-left:.5rem !important}.ps-xxl-3{padding-left:1rem !important}.ps-xxl-4{padding-left:1.5rem !important}.ps-xxl-5{padding-left:3rem !important}.gap-xxl-0{gap:0 !important}.gap-xxl-1{gap:.25rem !important}.gap-xxl-2{gap:.5rem !important}.gap-xxl-3{gap:1rem !important}.gap-xxl-4{gap:1.5rem !important}.gap-xxl-5{gap:3rem !important}.row-gap-xxl-0{row-gap:0 !important}.row-gap-xxl-1{row-gap:.25rem !important}.row-gap-xxl-2{row-gap:.5rem !important}.row-gap-xxl-3{row-gap:1rem !important}.row-gap-xxl-4{row-gap:1.5rem !important}.row-gap-xxl-5{row-gap:3rem !important}.column-gap-xxl-0{column-gap:0 !important}.column-gap-xxl-1{column-gap:.25rem !important}.column-gap-xxl-2{column-gap:.5rem !important}.column-gap-xxl-3{column-gap:1rem !important}.column-gap-xxl-4{column-gap:1.5rem !important}.column-gap-xxl-5{column-gap:3rem !important}.text-xxl-start{text-align:left !important}.text-xxl-end{text-align:right !important}.text-xxl-center{text-align:center !important}}.bg-default{color:#000}.bg-primary{color:#fff}.bg-secondary{color:#fff}.bg-success{color:#fff}.bg-info{color:#000}.bg-warning{color:#000}.bg-danger{color:#fff}.bg-light{color:#000}.bg-dark{color:#fff}@media(min-width: 1200px){.fs-1{font-size:2rem !important}.fs-2{font-size:1.65rem !important}.fs-3{font-size:1.45rem !important}}@media print{.d-print-inline{display:inline !important}.d-print-inline-block{display:inline-block !important}.d-print-block{display:block !important}.d-print-grid{display:grid !important}.d-print-inline-grid{display:inline-grid !important}.d-print-table{display:table !important}.d-print-table-row{display:table-row !important}.d-print-table-cell{display:table-cell !important}.d-print-flex{display:flex !important}.d-print-inline-flex{display:inline-flex !important}.d-print-none{display:none !important}}:root{--bslib-spacer: 1rem;--bslib-mb-spacer: var(--bslib-spacer, 1rem)}.bslib-mb-spacing{margin-bottom:var(--bslib-mb-spacer)}.bslib-gap-spacing{gap:var(--bslib-mb-spacer)}.bslib-gap-spacing>.bslib-mb-spacing,.bslib-gap-spacing>.form-group,.bslib-gap-spacing>p,.bslib-gap-spacing>pre{margin-bottom:0}.html-fill-container>.html-fill-item.bslib-mb-spacing{margin-bottom:0}.tab-content>.tab-pane.html-fill-container{display:none}.tab-content>.active.html-fill-container{display:flex}.tab-content.html-fill-container{padding:0}.bg-blue{--bslib-color-bg: #0d6efd;--bslib-color-fg: #ffffff;background-color:var(--bslib-color-bg);color:var(--bslib-color-fg)}.text-blue{--bslib-color-fg: #0d6efd;color:var(--bslib-color-fg)}.bg-indigo{--bslib-color-bg: #6610f2;--bslib-color-fg: #ffffff;background-color:var(--bslib-color-bg);color:var(--bslib-color-fg)}.text-indigo{--bslib-color-fg: #6610f2;color:var(--bslib-color-fg)}.bg-purple{--bslib-color-bg: #6f42c1;--bslib-color-fg: #ffffff;background-color:var(--bslib-color-bg);color:var(--bslib-color-fg)}.text-purple{--bslib-color-fg: #6f42c1;color:var(--bslib-color-fg)}.bg-pink{--bslib-color-bg: #d63384;--bslib-color-fg: #ffffff;background-color:var(--bslib-color-bg);color:var(--bslib-color-fg)}.text-pink{--bslib-color-fg: #d63384;color:var(--bslib-color-fg)}.bg-red{--bslib-color-bg: #dc3545;--bslib-color-fg: #ffffff;background-color:var(--bslib-color-bg);color:var(--bslib-color-fg)}.text-red{--bslib-color-fg: #dc3545;color:var(--bslib-color-fg)}.bg-orange{--bslib-color-bg: #fd7e14;--bslib-color-fg: #000;background-color:var(--bslib-color-bg);color:var(--bslib-color-fg)}.text-orange{--bslib-color-fg: #fd7e14;color:var(--bslib-color-fg)}.bg-yellow{--bslib-color-bg: #ffc107;--bslib-color-fg: #000;background-color:var(--bslib-color-bg);color:var(--bslib-color-fg)}.text-yellow{--bslib-color-fg: #ffc107;color:var(--bslib-color-fg)}.bg-green{--bslib-color-bg: #198754;--bslib-color-fg: #ffffff;background-color:var(--bslib-color-bg);color:var(--bslib-color-fg)}.text-green{--bslib-color-fg: #198754;color:var(--bslib-color-fg)}.bg-teal{--bslib-color-bg: #20c997;--bslib-color-fg: #000;background-color:var(--bslib-color-bg);color:var(--bslib-color-fg)}.text-teal{--bslib-color-fg: #20c997;color:var(--bslib-color-fg)}.bg-cyan{--bslib-color-bg: #0dcaf0;--bslib-color-fg: #000;background-color:var(--bslib-color-bg);color:var(--bslib-color-fg)}.text-cyan{--bslib-color-fg: #0dcaf0;color:var(--bslib-color-fg)}.text-default{--bslib-color-fg: #dee2e6}.bg-default{--bslib-color-bg: #dee2e6;--bslib-color-fg: #000}.text-primary{--bslib-color-fg: #0d6efd}.bg-primary{--bslib-color-bg: #0d6efd;--bslib-color-fg: #ffffff}.text-secondary{--bslib-color-fg: #6c757d}.bg-secondary{--bslib-color-bg: #6c757d;--bslib-color-fg: #ffffff}.text-success{--bslib-color-fg: #198754}.bg-success{--bslib-color-bg: #198754;--bslib-color-fg: #ffffff}.text-info{--bslib-color-fg: #0dcaf0}.bg-info{--bslib-color-bg: #0dcaf0;--bslib-color-fg: #000}.text-warning{--bslib-color-fg: #ffc107}.bg-warning{--bslib-color-bg: #ffc107;--bslib-color-fg: #000}.text-danger{--bslib-color-fg: #dc3545}.bg-danger{--bslib-color-bg: #dc3545;--bslib-color-fg: #ffffff}.text-light{--bslib-color-fg: #f8f9fa}.bg-light{--bslib-color-bg: #f8f9fa;--bslib-color-fg: #000}.text-dark{--bslib-color-fg: #212529}.bg-dark{--bslib-color-bg: #212529;--bslib-color-fg: #ffffff}.bg-gradient-blue-indigo{--bslib-color-fg: #ffffff;--bslib-color-bg: #3148f9;background:linear-gradient(var(--bg-gradient-deg, 140deg), #0d6efd var(--bg-gradient-start, 36%), #6610f2 var(--bg-gradient-end, 180%)) #3148f9;color:#fff}.bg-gradient-blue-purple{--bslib-color-fg: #ffffff;--bslib-color-bg: #345ce5;background:linear-gradient(var(--bg-gradient-deg, 140deg), #0d6efd var(--bg-gradient-start, 36%), #6f42c1 var(--bg-gradient-end, 180%)) #345ce5;color:#fff}.bg-gradient-blue-pink{--bslib-color-fg: #ffffff;--bslib-color-bg: #5d56cd;background:linear-gradient(var(--bg-gradient-deg, 140deg), #0d6efd var(--bg-gradient-start, 36%), #d63384 var(--bg-gradient-end, 180%)) #5d56cd;color:#fff}.bg-gradient-blue-red{--bslib-color-fg: #ffffff;--bslib-color-bg: #6057b3;background:linear-gradient(var(--bg-gradient-deg, 140deg), #0d6efd var(--bg-gradient-start, 36%), #dc3545 var(--bg-gradient-end, 180%)) #6057b3;color:#fff}.bg-gradient-blue-orange{--bslib-color-fg: #ffffff;--bslib-color-bg: #6d74a0;background:linear-gradient(var(--bg-gradient-deg, 140deg), #0d6efd var(--bg-gradient-start, 36%), #fd7e14 var(--bg-gradient-end, 180%)) #6d74a0;color:#fff}.bg-gradient-blue-yellow{--bslib-color-fg: #000;--bslib-color-bg: #6e8f9b;background:linear-gradient(var(--bg-gradient-deg, 140deg), #0d6efd var(--bg-gradient-start, 36%), #ffc107 var(--bg-gradient-end, 180%)) #6e8f9b;color:#000}.bg-gradient-blue-green{--bslib-color-fg: #ffffff;--bslib-color-bg: #1278b9;background:linear-gradient(var(--bg-gradient-deg, 140deg), #0d6efd var(--bg-gradient-start, 36%), #198754 var(--bg-gradient-end, 180%)) #1278b9;color:#fff}.bg-gradient-blue-teal{--bslib-color-fg: #000;--bslib-color-bg: #1592d4;background:linear-gradient(var(--bg-gradient-deg, 140deg), #0d6efd var(--bg-gradient-start, 36%), #20c997 var(--bg-gradient-end, 180%)) #1592d4;color:#000}.bg-gradient-blue-cyan{--bslib-color-fg: #000;--bslib-color-bg: #0d93f8;background:linear-gradient(var(--bg-gradient-deg, 140deg), #0d6efd var(--bg-gradient-start, 36%), #0dcaf0 var(--bg-gradient-end, 180%)) #0d93f8;color:#000}.bg-gradient-indigo-blue{--bslib-color-fg: #ffffff;--bslib-color-bg: #4236f6;background:linear-gradient(var(--bg-gradient-deg, 140deg), #6610f2 var(--bg-gradient-start, 36%), #0d6efd var(--bg-gradient-end, 180%)) #4236f6;color:#fff}.bg-gradient-indigo-purple{--bslib-color-fg: #ffffff;--bslib-color-bg: #6a24de;background:linear-gradient(var(--bg-gradient-deg, 140deg), #6610f2 var(--bg-gradient-start, 36%), #6f42c1 var(--bg-gradient-end, 180%)) #6a24de;color:#fff}.bg-gradient-indigo-pink{--bslib-color-fg: #ffffff;--bslib-color-bg: #931ec6;background:linear-gradient(var(--bg-gradient-deg, 140deg), #6610f2 var(--bg-gradient-start, 36%), #d63384 var(--bg-gradient-end, 180%)) #931ec6;color:#fff}.bg-gradient-indigo-red{--bslib-color-fg: #ffffff;--bslib-color-bg: #951fad;background:linear-gradient(var(--bg-gradient-deg, 140deg), #6610f2 var(--bg-gradient-start, 36%), #dc3545 var(--bg-gradient-end, 180%)) #951fad;color:#fff}.bg-gradient-indigo-orange{--bslib-color-fg: #ffffff;--bslib-color-bg: #a23c99;background:linear-gradient(var(--bg-gradient-deg, 140deg), #6610f2 var(--bg-gradient-start, 36%), #fd7e14 var(--bg-gradient-end, 180%)) #a23c99;color:#fff}.bg-gradient-indigo-yellow{--bslib-color-fg: #ffffff;--bslib-color-bg: #a35794;background:linear-gradient(var(--bg-gradient-deg, 140deg), #6610f2 var(--bg-gradient-start, 36%), #ffc107 var(--bg-gradient-end, 180%)) #a35794;color:#fff}.bg-gradient-indigo-green{--bslib-color-fg: #ffffff;--bslib-color-bg: #4740b3;background:linear-gradient(var(--bg-gradient-deg, 140deg), #6610f2 var(--bg-gradient-start, 36%), #198754 var(--bg-gradient-end, 180%)) #4740b3;color:#fff}.bg-gradient-indigo-teal{--bslib-color-fg: #ffffff;--bslib-color-bg: #4a5ace;background:linear-gradient(var(--bg-gradient-deg, 140deg), #6610f2 var(--bg-gradient-start, 36%), #20c997 var(--bg-gradient-end, 180%)) #4a5ace;color:#fff}.bg-gradient-indigo-cyan{--bslib-color-fg: #ffffff;--bslib-color-bg: #425af1;background:linear-gradient(var(--bg-gradient-deg, 140deg), #6610f2 var(--bg-gradient-start, 36%), #0dcaf0 var(--bg-gradient-end, 180%)) #425af1;color:#fff}.bg-gradient-purple-blue{--bslib-color-fg: #ffffff;--bslib-color-bg: #4854d9;background:linear-gradient(var(--bg-gradient-deg, 140deg), #6f42c1 var(--bg-gradient-start, 36%), #0d6efd var(--bg-gradient-end, 180%)) #4854d9;color:#fff}.bg-gradient-purple-indigo{--bslib-color-fg: #ffffff;--bslib-color-bg: #6b2ed5;background:linear-gradient(var(--bg-gradient-deg, 140deg), #6f42c1 var(--bg-gradient-start, 36%), #6610f2 var(--bg-gradient-end, 180%)) #6b2ed5;color:#fff}.bg-gradient-purple-pink{--bslib-color-fg: #ffffff;--bslib-color-bg: #983ca9;background:linear-gradient(var(--bg-gradient-deg, 140deg), #6f42c1 var(--bg-gradient-start, 36%), #d63384 var(--bg-gradient-end, 180%)) #983ca9;color:#fff}.bg-gradient-purple-red{--bslib-color-fg: #ffffff;--bslib-color-bg: #9b3d8f;background:linear-gradient(var(--bg-gradient-deg, 140deg), #6f42c1 var(--bg-gradient-start, 36%), #dc3545 var(--bg-gradient-end, 180%)) #9b3d8f;color:#fff}.bg-gradient-purple-orange{--bslib-color-fg: #ffffff;--bslib-color-bg: #a85a7c;background:linear-gradient(var(--bg-gradient-deg, 140deg), #6f42c1 var(--bg-gradient-start, 36%), #fd7e14 var(--bg-gradient-end, 180%)) #a85a7c;color:#fff}.bg-gradient-purple-yellow{--bslib-color-fg: #000;--bslib-color-bg: #a97577;background:linear-gradient(var(--bg-gradient-deg, 140deg), #6f42c1 var(--bg-gradient-start, 36%), #ffc107 var(--bg-gradient-end, 180%)) #a97577;color:#000}.bg-gradient-purple-green{--bslib-color-fg: #ffffff;--bslib-color-bg: #4d5e95;background:linear-gradient(var(--bg-gradient-deg, 140deg), #6f42c1 var(--bg-gradient-start, 36%), #198754 var(--bg-gradient-end, 180%)) #4d5e95;color:#fff}.bg-gradient-purple-teal{--bslib-color-fg: #ffffff;--bslib-color-bg: #4f78b0;background:linear-gradient(var(--bg-gradient-deg, 140deg), #6f42c1 var(--bg-gradient-start, 36%), #20c997 var(--bg-gradient-end, 180%)) #4f78b0;color:#fff}.bg-gradient-purple-cyan{--bslib-color-fg: #000;--bslib-color-bg: #4878d4;background:linear-gradient(var(--bg-gradient-deg, 140deg), #6f42c1 var(--bg-gradient-start, 36%), #0dcaf0 var(--bg-gradient-end, 180%)) #4878d4;color:#000}.bg-gradient-pink-blue{--bslib-color-fg: #ffffff;--bslib-color-bg: #864bb4;background:linear-gradient(var(--bg-gradient-deg, 140deg), #d63384 var(--bg-gradient-start, 36%), #0d6efd var(--bg-gradient-end, 180%)) #864bb4;color:#fff}.bg-gradient-pink-indigo{--bslib-color-fg: #ffffff;--bslib-color-bg: #a925b0;background:linear-gradient(var(--bg-gradient-deg, 140deg), #d63384 var(--bg-gradient-start, 36%), #6610f2 var(--bg-gradient-end, 180%)) #a925b0;color:#fff}.bg-gradient-pink-purple{--bslib-color-fg: #ffffff;--bslib-color-bg: #ad399c;background:linear-gradient(var(--bg-gradient-deg, 140deg), #d63384 var(--bg-gradient-start, 36%), #6f42c1 var(--bg-gradient-end, 180%)) #ad399c;color:#fff}.bg-gradient-pink-red{--bslib-color-fg: #ffffff;--bslib-color-bg: #d8346b;background:linear-gradient(var(--bg-gradient-deg, 140deg), #d63384 var(--bg-gradient-start, 36%), #dc3545 var(--bg-gradient-end, 180%)) #d8346b;color:#fff}.bg-gradient-pink-orange{--bslib-color-fg: #000;--bslib-color-bg: #e65157;background:linear-gradient(var(--bg-gradient-deg, 140deg), #d63384 var(--bg-gradient-start, 36%), #fd7e14 var(--bg-gradient-end, 180%)) #e65157;color:#000}.bg-gradient-pink-yellow{--bslib-color-fg: #000;--bslib-color-bg: #e66c52;background:linear-gradient(var(--bg-gradient-deg, 140deg), #d63384 var(--bg-gradient-start, 36%), #ffc107 var(--bg-gradient-end, 180%)) #e66c52;color:#000}.bg-gradient-pink-green{--bslib-color-fg: #ffffff;--bslib-color-bg: #8a5571;background:linear-gradient(var(--bg-gradient-deg, 140deg), #d63384 var(--bg-gradient-start, 36%), #198754 var(--bg-gradient-end, 180%)) #8a5571;color:#fff}.bg-gradient-pink-teal{--bslib-color-fg: #000;--bslib-color-bg: #8d6f8c;background:linear-gradient(var(--bg-gradient-deg, 140deg), #d63384 var(--bg-gradient-start, 36%), #20c997 var(--bg-gradient-end, 180%)) #8d6f8c;color:#000}.bg-gradient-pink-cyan{--bslib-color-fg: #000;--bslib-color-bg: #866faf;background:linear-gradient(var(--bg-gradient-deg, 140deg), #d63384 var(--bg-gradient-start, 36%), #0dcaf0 var(--bg-gradient-end, 180%)) #866faf;color:#000}.bg-gradient-red-blue{--bslib-color-fg: #ffffff;--bslib-color-bg: #894c8f;background:linear-gradient(var(--bg-gradient-deg, 140deg), #dc3545 var(--bg-gradient-start, 36%), #0d6efd var(--bg-gradient-end, 180%)) #894c8f;color:#fff}.bg-gradient-red-indigo{--bslib-color-fg: #ffffff;--bslib-color-bg: #ad268a;background:linear-gradient(var(--bg-gradient-deg, 140deg), #dc3545 var(--bg-gradient-start, 36%), #6610f2 var(--bg-gradient-end, 180%)) #ad268a;color:#fff}.bg-gradient-red-purple{--bslib-color-fg: #ffffff;--bslib-color-bg: #b03a77;background:linear-gradient(var(--bg-gradient-deg, 140deg), #dc3545 var(--bg-gradient-start, 36%), #6f42c1 var(--bg-gradient-end, 180%)) #b03a77;color:#fff}.bg-gradient-red-pink{--bslib-color-fg: #ffffff;--bslib-color-bg: #da345e;background:linear-gradient(var(--bg-gradient-deg, 140deg), #dc3545 var(--bg-gradient-start, 36%), #d63384 var(--bg-gradient-end, 180%)) #da345e;color:#fff}.bg-gradient-red-orange{--bslib-color-fg: #000;--bslib-color-bg: #e95231;background:linear-gradient(var(--bg-gradient-deg, 140deg), #dc3545 var(--bg-gradient-start, 36%), #fd7e14 var(--bg-gradient-end, 180%)) #e95231;color:#000}.bg-gradient-red-yellow{--bslib-color-fg: #000;--bslib-color-bg: #ea6d2c;background:linear-gradient(var(--bg-gradient-deg, 140deg), #dc3545 var(--bg-gradient-start, 36%), #ffc107 var(--bg-gradient-end, 180%)) #ea6d2c;color:#000}.bg-gradient-red-green{--bslib-color-fg: #ffffff;--bslib-color-bg: #8e564b;background:linear-gradient(var(--bg-gradient-deg, 140deg), #dc3545 var(--bg-gradient-start, 36%), #198754 var(--bg-gradient-end, 180%)) #8e564b;color:#fff}.bg-gradient-red-teal{--bslib-color-fg: #000;--bslib-color-bg: #917066;background:linear-gradient(var(--bg-gradient-deg, 140deg), #dc3545 var(--bg-gradient-start, 36%), #20c997 var(--bg-gradient-end, 180%)) #917066;color:#000}.bg-gradient-red-cyan{--bslib-color-fg: #000;--bslib-color-bg: #897189;background:linear-gradient(var(--bg-gradient-deg, 140deg), #dc3545 var(--bg-gradient-start, 36%), #0dcaf0 var(--bg-gradient-end, 180%)) #897189;color:#000}.bg-gradient-orange-blue{--bslib-color-fg: #000;--bslib-color-bg: #9d7871;background:linear-gradient(var(--bg-gradient-deg, 140deg), #fd7e14 var(--bg-gradient-start, 36%), #0d6efd var(--bg-gradient-end, 180%)) #9d7871;color:#000}.bg-gradient-orange-indigo{--bslib-color-fg: #000;--bslib-color-bg: #c1526d;background:linear-gradient(var(--bg-gradient-deg, 140deg), #fd7e14 var(--bg-gradient-start, 36%), #6610f2 var(--bg-gradient-end, 180%)) #c1526d;color:#000}.bg-gradient-orange-purple{--bslib-color-fg: #000;--bslib-color-bg: #c46659;background:linear-gradient(var(--bg-gradient-deg, 140deg), #fd7e14 var(--bg-gradient-start, 36%), #6f42c1 var(--bg-gradient-end, 180%)) #c46659;color:#000}.bg-gradient-orange-pink{--bslib-color-fg: #000;--bslib-color-bg: #ed6041;background:linear-gradient(var(--bg-gradient-deg, 140deg), #fd7e14 var(--bg-gradient-start, 36%), #d63384 var(--bg-gradient-end, 180%)) #ed6041;color:#000}.bg-gradient-orange-red{--bslib-color-fg: #000;--bslib-color-bg: #f06128;background:linear-gradient(var(--bg-gradient-deg, 140deg), #fd7e14 var(--bg-gradient-start, 36%), #dc3545 var(--bg-gradient-end, 180%)) #f06128;color:#000}.bg-gradient-orange-yellow{--bslib-color-fg: #000;--bslib-color-bg: #fe990f;background:linear-gradient(var(--bg-gradient-deg, 140deg), #fd7e14 var(--bg-gradient-start, 36%), #ffc107 var(--bg-gradient-end, 180%)) #fe990f;color:#000}.bg-gradient-orange-green{--bslib-color-fg: #000;--bslib-color-bg: #a2822e;background:linear-gradient(var(--bg-gradient-deg, 140deg), #fd7e14 var(--bg-gradient-start, 36%), #198754 var(--bg-gradient-end, 180%)) #a2822e;color:#000}.bg-gradient-orange-teal{--bslib-color-fg: #000;--bslib-color-bg: #a59c48;background:linear-gradient(var(--bg-gradient-deg, 140deg), #fd7e14 var(--bg-gradient-start, 36%), #20c997 var(--bg-gradient-end, 180%)) #a59c48;color:#000}.bg-gradient-orange-cyan{--bslib-color-fg: #000;--bslib-color-bg: #9d9c6c;background:linear-gradient(var(--bg-gradient-deg, 140deg), #fd7e14 var(--bg-gradient-start, 36%), #0dcaf0 var(--bg-gradient-end, 180%)) #9d9c6c;color:#000}.bg-gradient-yellow-blue{--bslib-color-fg: #000;--bslib-color-bg: #9ea069;background:linear-gradient(var(--bg-gradient-deg, 140deg), #ffc107 var(--bg-gradient-start, 36%), #0d6efd var(--bg-gradient-end, 180%)) #9ea069;color:#000}.bg-gradient-yellow-indigo{--bslib-color-fg: #000;--bslib-color-bg: #c27a65;background:linear-gradient(var(--bg-gradient-deg, 140deg), #ffc107 var(--bg-gradient-start, 36%), #6610f2 var(--bg-gradient-end, 180%)) #c27a65;color:#000}.bg-gradient-yellow-purple{--bslib-color-fg: #000;--bslib-color-bg: #c58e51;background:linear-gradient(var(--bg-gradient-deg, 140deg), #ffc107 var(--bg-gradient-start, 36%), #6f42c1 var(--bg-gradient-end, 180%)) #c58e51;color:#000}.bg-gradient-yellow-pink{--bslib-color-fg: #000;--bslib-color-bg: #ef8839;background:linear-gradient(var(--bg-gradient-deg, 140deg), #ffc107 var(--bg-gradient-start, 36%), #d63384 var(--bg-gradient-end, 180%)) #ef8839;color:#000}.bg-gradient-yellow-red{--bslib-color-fg: #000;--bslib-color-bg: #f18920;background:linear-gradient(var(--bg-gradient-deg, 140deg), #ffc107 var(--bg-gradient-start, 36%), #dc3545 var(--bg-gradient-end, 180%)) #f18920;color:#000}.bg-gradient-yellow-orange{--bslib-color-fg: #000;--bslib-color-bg: #fea60c;background:linear-gradient(var(--bg-gradient-deg, 140deg), #ffc107 var(--bg-gradient-start, 36%), #fd7e14 var(--bg-gradient-end, 180%)) #fea60c;color:#000}.bg-gradient-yellow-green{--bslib-color-fg: #000;--bslib-color-bg: #a3aa26;background:linear-gradient(var(--bg-gradient-deg, 140deg), #ffc107 var(--bg-gradient-start, 36%), #198754 var(--bg-gradient-end, 180%)) #a3aa26;color:#000}.bg-gradient-yellow-teal{--bslib-color-fg: #000;--bslib-color-bg: #a6c441;background:linear-gradient(var(--bg-gradient-deg, 140deg), #ffc107 var(--bg-gradient-start, 36%), #20c997 var(--bg-gradient-end, 180%)) #a6c441;color:#000}.bg-gradient-yellow-cyan{--bslib-color-fg: #000;--bslib-color-bg: #9ec564;background:linear-gradient(var(--bg-gradient-deg, 140deg), #ffc107 var(--bg-gradient-start, 36%), #0dcaf0 var(--bg-gradient-end, 180%)) #9ec564;color:#000}.bg-gradient-green-blue{--bslib-color-fg: #ffffff;--bslib-color-bg: #147d98;background:linear-gradient(var(--bg-gradient-deg, 140deg), #198754 var(--bg-gradient-start, 36%), #0d6efd var(--bg-gradient-end, 180%)) #147d98;color:#fff}.bg-gradient-green-indigo{--bslib-color-fg: #ffffff;--bslib-color-bg: #385793;background:linear-gradient(var(--bg-gradient-deg, 140deg), #198754 var(--bg-gradient-start, 36%), #6610f2 var(--bg-gradient-end, 180%)) #385793;color:#fff}.bg-gradient-green-purple{--bslib-color-fg: #ffffff;--bslib-color-bg: #3b6b80;background:linear-gradient(var(--bg-gradient-deg, 140deg), #198754 var(--bg-gradient-start, 36%), #6f42c1 var(--bg-gradient-end, 180%)) #3b6b80;color:#fff}.bg-gradient-green-pink{--bslib-color-fg: #ffffff;--bslib-color-bg: #656567;background:linear-gradient(var(--bg-gradient-deg, 140deg), #198754 var(--bg-gradient-start, 36%), #d63384 var(--bg-gradient-end, 180%)) #656567;color:#fff}.bg-gradient-green-red{--bslib-color-fg: #ffffff;--bslib-color-bg: #67664e;background:linear-gradient(var(--bg-gradient-deg, 140deg), #198754 var(--bg-gradient-start, 36%), #dc3545 var(--bg-gradient-end, 180%)) #67664e;color:#fff}.bg-gradient-green-orange{--bslib-color-fg: #000;--bslib-color-bg: #74833a;background:linear-gradient(var(--bg-gradient-deg, 140deg), #198754 var(--bg-gradient-start, 36%), #fd7e14 var(--bg-gradient-end, 180%)) #74833a;color:#000}.bg-gradient-green-yellow{--bslib-color-fg: #000;--bslib-color-bg: #759e35;background:linear-gradient(var(--bg-gradient-deg, 140deg), #198754 var(--bg-gradient-start, 36%), #ffc107 var(--bg-gradient-end, 180%)) #759e35;color:#000}.bg-gradient-green-teal{--bslib-color-fg: #000;--bslib-color-bg: #1ca16f;background:linear-gradient(var(--bg-gradient-deg, 140deg), #198754 var(--bg-gradient-start, 36%), #20c997 var(--bg-gradient-end, 180%)) #1ca16f;color:#000}.bg-gradient-green-cyan{--bslib-color-fg: #000;--bslib-color-bg: #14a292;background:linear-gradient(var(--bg-gradient-deg, 140deg), #198754 var(--bg-gradient-start, 36%), #0dcaf0 var(--bg-gradient-end, 180%)) #14a292;color:#000}.bg-gradient-teal-blue{--bslib-color-fg: #000;--bslib-color-bg: #18a5c0;background:linear-gradient(var(--bg-gradient-deg, 140deg), #20c997 var(--bg-gradient-start, 36%), #0d6efd var(--bg-gradient-end, 180%)) #18a5c0;color:#000}.bg-gradient-teal-indigo{--bslib-color-fg: #000;--bslib-color-bg: #3c7fbb;background:linear-gradient(var(--bg-gradient-deg, 140deg), #20c997 var(--bg-gradient-start, 36%), #6610f2 var(--bg-gradient-end, 180%)) #3c7fbb;color:#000}.bg-gradient-teal-purple{--bslib-color-fg: #000;--bslib-color-bg: #4093a8;background:linear-gradient(var(--bg-gradient-deg, 140deg), #20c997 var(--bg-gradient-start, 36%), #6f42c1 var(--bg-gradient-end, 180%)) #4093a8;color:#000}.bg-gradient-teal-pink{--bslib-color-fg: #000;--bslib-color-bg: #698d8f;background:linear-gradient(var(--bg-gradient-deg, 140deg), #20c997 var(--bg-gradient-start, 36%), #d63384 var(--bg-gradient-end, 180%)) #698d8f;color:#000}.bg-gradient-teal-red{--bslib-color-fg: #000;--bslib-color-bg: #6b8e76;background:linear-gradient(var(--bg-gradient-deg, 140deg), #20c997 var(--bg-gradient-start, 36%), #dc3545 var(--bg-gradient-end, 180%)) #6b8e76;color:#000}.bg-gradient-teal-orange{--bslib-color-fg: #000;--bslib-color-bg: #78ab63;background:linear-gradient(var(--bg-gradient-deg, 140deg), #20c997 var(--bg-gradient-start, 36%), #fd7e14 var(--bg-gradient-end, 180%)) #78ab63;color:#000}.bg-gradient-teal-yellow{--bslib-color-fg: #000;--bslib-color-bg: #79c65d;background:linear-gradient(var(--bg-gradient-deg, 140deg), #20c997 var(--bg-gradient-start, 36%), #ffc107 var(--bg-gradient-end, 180%)) #79c65d;color:#000}.bg-gradient-teal-green{--bslib-color-fg: #000;--bslib-color-bg: #1daf7c;background:linear-gradient(var(--bg-gradient-deg, 140deg), #20c997 var(--bg-gradient-start, 36%), #198754 var(--bg-gradient-end, 180%)) #1daf7c;color:#000}.bg-gradient-teal-cyan{--bslib-color-fg: #000;--bslib-color-bg: #18c9bb;background:linear-gradient(var(--bg-gradient-deg, 140deg), #20c997 var(--bg-gradient-start, 36%), #0dcaf0 var(--bg-gradient-end, 180%)) #18c9bb;color:#000}.bg-gradient-cyan-blue{--bslib-color-fg: #000;--bslib-color-bg: #0da5f5;background:linear-gradient(var(--bg-gradient-deg, 140deg), #0dcaf0 var(--bg-gradient-start, 36%), #0d6efd var(--bg-gradient-end, 180%)) #0da5f5;color:#000}.bg-gradient-cyan-indigo{--bslib-color-fg: #000;--bslib-color-bg: #3180f1;background:linear-gradient(var(--bg-gradient-deg, 140deg), #0dcaf0 var(--bg-gradient-start, 36%), #6610f2 var(--bg-gradient-end, 180%)) #3180f1;color:#000}.bg-gradient-cyan-purple{--bslib-color-fg: #000;--bslib-color-bg: #3494dd;background:linear-gradient(var(--bg-gradient-deg, 140deg), #0dcaf0 var(--bg-gradient-start, 36%), #6f42c1 var(--bg-gradient-end, 180%)) #3494dd;color:#000}.bg-gradient-cyan-pink{--bslib-color-fg: #000;--bslib-color-bg: #5d8ec5;background:linear-gradient(var(--bg-gradient-deg, 140deg), #0dcaf0 var(--bg-gradient-start, 36%), #d63384 var(--bg-gradient-end, 180%)) #5d8ec5;color:#000}.bg-gradient-cyan-red{--bslib-color-fg: #000;--bslib-color-bg: #608eac;background:linear-gradient(var(--bg-gradient-deg, 140deg), #0dcaf0 var(--bg-gradient-start, 36%), #dc3545 var(--bg-gradient-end, 180%)) #608eac;color:#000}.bg-gradient-cyan-orange{--bslib-color-fg: #000;--bslib-color-bg: #6dac98;background:linear-gradient(var(--bg-gradient-deg, 140deg), #0dcaf0 var(--bg-gradient-start, 36%), #fd7e14 var(--bg-gradient-end, 180%)) #6dac98;color:#000}.bg-gradient-cyan-yellow{--bslib-color-fg: #000;--bslib-color-bg: #6ec693;background:linear-gradient(var(--bg-gradient-deg, 140deg), #0dcaf0 var(--bg-gradient-start, 36%), #ffc107 var(--bg-gradient-end, 180%)) #6ec693;color:#000}.bg-gradient-cyan-green{--bslib-color-fg: #000;--bslib-color-bg: #12afb2;background:linear-gradient(var(--bg-gradient-deg, 140deg), #0dcaf0 var(--bg-gradient-start, 36%), #198754 var(--bg-gradient-end, 180%)) #12afb2;color:#000}.bg-gradient-cyan-teal{--bslib-color-fg: #000;--bslib-color-bg: #15cacc;background:linear-gradient(var(--bg-gradient-deg, 140deg), #0dcaf0 var(--bg-gradient-start, 36%), #20c997 var(--bg-gradient-end, 180%)) #15cacc;color:#000}.bg-blue{--bslib-color-bg: #0d6efd;--bslib-color-fg: #ffffff;background-color:var(--bslib-color-bg);color:var(--bslib-color-fg)}.text-blue{--bslib-color-fg: #0d6efd;color:var(--bslib-color-fg)}.bg-indigo{--bslib-color-bg: #6610f2;--bslib-color-fg: #ffffff;background-color:var(--bslib-color-bg);color:var(--bslib-color-fg)}.text-indigo{--bslib-color-fg: #6610f2;color:var(--bslib-color-fg)}.bg-purple{--bslib-color-bg: #6f42c1;--bslib-color-fg: #ffffff;background-color:var(--bslib-color-bg);color:var(--bslib-color-fg)}.text-purple{--bslib-color-fg: #6f42c1;color:var(--bslib-color-fg)}.bg-pink{--bslib-color-bg: #d63384;--bslib-color-fg: #ffffff;background-color:var(--bslib-color-bg);color:var(--bslib-color-fg)}.text-pink{--bslib-color-fg: #d63384;color:var(--bslib-color-fg)}.bg-red{--bslib-color-bg: #dc3545;--bslib-color-fg: #ffffff;background-color:var(--bslib-color-bg);color:var(--bslib-color-fg)}.text-red{--bslib-color-fg: #dc3545;color:var(--bslib-color-fg)}.bg-orange{--bslib-color-bg: #fd7e14;--bslib-color-fg: #000;background-color:var(--bslib-color-bg);color:var(--bslib-color-fg)}.text-orange{--bslib-color-fg: #fd7e14;color:var(--bslib-color-fg)}.bg-yellow{--bslib-color-bg: #ffc107;--bslib-color-fg: #000;background-color:var(--bslib-color-bg);color:var(--bslib-color-fg)}.text-yellow{--bslib-color-fg: #ffc107;color:var(--bslib-color-fg)}.bg-green{--bslib-color-bg: #198754;--bslib-color-fg: #ffffff;background-color:var(--bslib-color-bg);color:var(--bslib-color-fg)}.text-green{--bslib-color-fg: #198754;color:var(--bslib-color-fg)}.bg-teal{--bslib-color-bg: #20c997;--bslib-color-fg: #000;background-color:var(--bslib-color-bg);color:var(--bslib-color-fg)}.text-teal{--bslib-color-fg: #20c997;color:var(--bslib-color-fg)}.bg-cyan{--bslib-color-bg: #0dcaf0;--bslib-color-fg: #000;background-color:var(--bslib-color-bg);color:var(--bslib-color-fg)}.text-cyan{--bslib-color-fg: #0dcaf0;color:var(--bslib-color-fg)}.text-default{--bslib-color-fg: #dee2e6}.bg-default{--bslib-color-bg: #dee2e6;--bslib-color-fg: #000}.text-primary{--bslib-color-fg: #0d6efd}.bg-primary{--bslib-color-bg: #0d6efd;--bslib-color-fg: #ffffff}.text-secondary{--bslib-color-fg: #6c757d}.bg-secondary{--bslib-color-bg: #6c757d;--bslib-color-fg: #ffffff}.text-success{--bslib-color-fg: #198754}.bg-success{--bslib-color-bg: #198754;--bslib-color-fg: #ffffff}.text-info{--bslib-color-fg: #0dcaf0}.bg-info{--bslib-color-bg: #0dcaf0;--bslib-color-fg: #000}.text-warning{--bslib-color-fg: #ffc107}.bg-warning{--bslib-color-bg: #ffc107;--bslib-color-fg: #000}.text-danger{--bslib-color-fg: #dc3545}.bg-danger{--bslib-color-bg: #dc3545;--bslib-color-fg: #ffffff}.text-light{--bslib-color-fg: #f8f9fa}.bg-light{--bslib-color-bg: #f8f9fa;--bslib-color-fg: #000}.text-dark{--bslib-color-fg: #212529}.bg-dark{--bslib-color-bg: #212529;--bslib-color-fg: #ffffff}.bg-gradient-blue-indigo{--bslib-color-fg: #ffffff;--bslib-color-bg: #3148f9;background:linear-gradient(var(--bg-gradient-deg, 140deg), #0d6efd var(--bg-gradient-start, 36%), #6610f2 var(--bg-gradient-end, 180%)) #3148f9;color:#fff}.bg-gradient-blue-purple{--bslib-color-fg: #ffffff;--bslib-color-bg: #345ce5;background:linear-gradient(var(--bg-gradient-deg, 140deg), #0d6efd var(--bg-gradient-start, 36%), #6f42c1 var(--bg-gradient-end, 180%)) #345ce5;color:#fff}.bg-gradient-blue-pink{--bslib-color-fg: #ffffff;--bslib-color-bg: #5d56cd;background:linear-gradient(var(--bg-gradient-deg, 140deg), #0d6efd var(--bg-gradient-start, 36%), #d63384 var(--bg-gradient-end, 180%)) #5d56cd;color:#fff}.bg-gradient-blue-red{--bslib-color-fg: #ffffff;--bslib-color-bg: #6057b3;background:linear-gradient(var(--bg-gradient-deg, 140deg), #0d6efd var(--bg-gradient-start, 36%), #dc3545 var(--bg-gradient-end, 180%)) #6057b3;color:#fff}.bg-gradient-blue-orange{--bslib-color-fg: #ffffff;--bslib-color-bg: #6d74a0;background:linear-gradient(var(--bg-gradient-deg, 140deg), #0d6efd var(--bg-gradient-start, 36%), #fd7e14 var(--bg-gradient-end, 180%)) #6d74a0;color:#fff}.bg-gradient-blue-yellow{--bslib-color-fg: #000;--bslib-color-bg: #6e8f9b;background:linear-gradient(var(--bg-gradient-deg, 140deg), #0d6efd var(--bg-gradient-start, 36%), #ffc107 var(--bg-gradient-end, 180%)) #6e8f9b;color:#000}.bg-gradient-blue-green{--bslib-color-fg: #ffffff;--bslib-color-bg: #1278b9;background:linear-gradient(var(--bg-gradient-deg, 140deg), #0d6efd var(--bg-gradient-start, 36%), #198754 var(--bg-gradient-end, 180%)) #1278b9;color:#fff}.bg-gradient-blue-teal{--bslib-color-fg: #000;--bslib-color-bg: #1592d4;background:linear-gradient(var(--bg-gradient-deg, 140deg), #0d6efd var(--bg-gradient-start, 36%), #20c997 var(--bg-gradient-end, 180%)) #1592d4;color:#000}.bg-gradient-blue-cyan{--bslib-color-fg: #000;--bslib-color-bg: #0d93f8;background:linear-gradient(var(--bg-gradient-deg, 140deg), #0d6efd var(--bg-gradient-start, 36%), #0dcaf0 var(--bg-gradient-end, 180%)) #0d93f8;color:#000}.bg-gradient-indigo-blue{--bslib-color-fg: #ffffff;--bslib-color-bg: #4236f6;background:linear-gradient(var(--bg-gradient-deg, 140deg), #6610f2 var(--bg-gradient-start, 36%), #0d6efd var(--bg-gradient-end, 180%)) #4236f6;color:#fff}.bg-gradient-indigo-purple{--bslib-color-fg: #ffffff;--bslib-color-bg: #6a24de;background:linear-gradient(var(--bg-gradient-deg, 140deg), #6610f2 var(--bg-gradient-start, 36%), #6f42c1 var(--bg-gradient-end, 180%)) #6a24de;color:#fff}.bg-gradient-indigo-pink{--bslib-color-fg: #ffffff;--bslib-color-bg: #931ec6;background:linear-gradient(var(--bg-gradient-deg, 140deg), #6610f2 var(--bg-gradient-start, 36%), #d63384 var(--bg-gradient-end, 180%)) #931ec6;color:#fff}.bg-gradient-indigo-red{--bslib-color-fg: #ffffff;--bslib-color-bg: #951fad;background:linear-gradient(var(--bg-gradient-deg, 140deg), #6610f2 var(--bg-gradient-start, 36%), #dc3545 var(--bg-gradient-end, 180%)) #951fad;color:#fff}.bg-gradient-indigo-orange{--bslib-color-fg: #ffffff;--bslib-color-bg: #a23c99;background:linear-gradient(var(--bg-gradient-deg, 140deg), #6610f2 var(--bg-gradient-start, 36%), #fd7e14 var(--bg-gradient-end, 180%)) #a23c99;color:#fff}.bg-gradient-indigo-yellow{--bslib-color-fg: #ffffff;--bslib-color-bg: #a35794;background:linear-gradient(var(--bg-gradient-deg, 140deg), #6610f2 var(--bg-gradient-start, 36%), #ffc107 var(--bg-gradient-end, 180%)) #a35794;color:#fff}.bg-gradient-indigo-green{--bslib-color-fg: #ffffff;--bslib-color-bg: #4740b3;background:linear-gradient(var(--bg-gradient-deg, 140deg), #6610f2 var(--bg-gradient-start, 36%), #198754 var(--bg-gradient-end, 180%)) #4740b3;color:#fff}.bg-gradient-indigo-teal{--bslib-color-fg: #ffffff;--bslib-color-bg: #4a5ace;background:linear-gradient(var(--bg-gradient-deg, 140deg), #6610f2 var(--bg-gradient-start, 36%), #20c997 var(--bg-gradient-end, 180%)) #4a5ace;color:#fff}.bg-gradient-indigo-cyan{--bslib-color-fg: #ffffff;--bslib-color-bg: #425af1;background:linear-gradient(var(--bg-gradient-deg, 140deg), #6610f2 var(--bg-gradient-start, 36%), #0dcaf0 var(--bg-gradient-end, 180%)) #425af1;color:#fff}.bg-gradient-purple-blue{--bslib-color-fg: #ffffff;--bslib-color-bg: #4854d9;background:linear-gradient(var(--bg-gradient-deg, 140deg), #6f42c1 var(--bg-gradient-start, 36%), #0d6efd var(--bg-gradient-end, 180%)) #4854d9;color:#fff}.bg-gradient-purple-indigo{--bslib-color-fg: #ffffff;--bslib-color-bg: #6b2ed5;background:linear-gradient(var(--bg-gradient-deg, 140deg), #6f42c1 var(--bg-gradient-start, 36%), #6610f2 var(--bg-gradient-end, 180%)) #6b2ed5;color:#fff}.bg-gradient-purple-pink{--bslib-color-fg: #ffffff;--bslib-color-bg: #983ca9;background:linear-gradient(var(--bg-gradient-deg, 140deg), #6f42c1 var(--bg-gradient-start, 36%), #d63384 var(--bg-gradient-end, 180%)) #983ca9;color:#fff}.bg-gradient-purple-red{--bslib-color-fg: #ffffff;--bslib-color-bg: #9b3d8f;background:linear-gradient(var(--bg-gradient-deg, 140deg), #6f42c1 var(--bg-gradient-start, 36%), #dc3545 var(--bg-gradient-end, 180%)) #9b3d8f;color:#fff}.bg-gradient-purple-orange{--bslib-color-fg: #ffffff;--bslib-color-bg: #a85a7c;background:linear-gradient(var(--bg-gradient-deg, 140deg), #6f42c1 var(--bg-gradient-start, 36%), #fd7e14 var(--bg-gradient-end, 180%)) #a85a7c;color:#fff}.bg-gradient-purple-yellow{--bslib-color-fg: #000;--bslib-color-bg: #a97577;background:linear-gradient(var(--bg-gradient-deg, 140deg), #6f42c1 var(--bg-gradient-start, 36%), #ffc107 var(--bg-gradient-end, 180%)) #a97577;color:#000}.bg-gradient-purple-green{--bslib-color-fg: #ffffff;--bslib-color-bg: #4d5e95;background:linear-gradient(var(--bg-gradient-deg, 140deg), #6f42c1 var(--bg-gradient-start, 36%), #198754 var(--bg-gradient-end, 180%)) #4d5e95;color:#fff}.bg-gradient-purple-teal{--bslib-color-fg: #ffffff;--bslib-color-bg: #4f78b0;background:linear-gradient(var(--bg-gradient-deg, 140deg), #6f42c1 var(--bg-gradient-start, 36%), #20c997 var(--bg-gradient-end, 180%)) #4f78b0;color:#fff}.bg-gradient-purple-cyan{--bslib-color-fg: #000;--bslib-color-bg: #4878d4;background:linear-gradient(var(--bg-gradient-deg, 140deg), #6f42c1 var(--bg-gradient-start, 36%), #0dcaf0 var(--bg-gradient-end, 180%)) #4878d4;color:#000}.bg-gradient-pink-blue{--bslib-color-fg: #ffffff;--bslib-color-bg: #864bb4;background:linear-gradient(var(--bg-gradient-deg, 140deg), #d63384 var(--bg-gradient-start, 36%), #0d6efd var(--bg-gradient-end, 180%)) #864bb4;color:#fff}.bg-gradient-pink-indigo{--bslib-color-fg: #ffffff;--bslib-color-bg: #a925b0;background:linear-gradient(var(--bg-gradient-deg, 140deg), #d63384 var(--bg-gradient-start, 36%), #6610f2 var(--bg-gradient-end, 180%)) #a925b0;color:#fff}.bg-gradient-pink-purple{--bslib-color-fg: #ffffff;--bslib-color-bg: #ad399c;background:linear-gradient(var(--bg-gradient-deg, 140deg), #d63384 var(--bg-gradient-start, 36%), #6f42c1 var(--bg-gradient-end, 180%)) #ad399c;color:#fff}.bg-gradient-pink-red{--bslib-color-fg: #ffffff;--bslib-color-bg: #d8346b;background:linear-gradient(var(--bg-gradient-deg, 140deg), #d63384 var(--bg-gradient-start, 36%), #dc3545 var(--bg-gradient-end, 180%)) #d8346b;color:#fff}.bg-gradient-pink-orange{--bslib-color-fg: #000;--bslib-color-bg: #e65157;background:linear-gradient(var(--bg-gradient-deg, 140deg), #d63384 var(--bg-gradient-start, 36%), #fd7e14 var(--bg-gradient-end, 180%)) #e65157;color:#000}.bg-gradient-pink-yellow{--bslib-color-fg: #000;--bslib-color-bg: #e66c52;background:linear-gradient(var(--bg-gradient-deg, 140deg), #d63384 var(--bg-gradient-start, 36%), #ffc107 var(--bg-gradient-end, 180%)) #e66c52;color:#000}.bg-gradient-pink-green{--bslib-color-fg: #ffffff;--bslib-color-bg: #8a5571;background:linear-gradient(var(--bg-gradient-deg, 140deg), #d63384 var(--bg-gradient-start, 36%), #198754 var(--bg-gradient-end, 180%)) #8a5571;color:#fff}.bg-gradient-pink-teal{--bslib-color-fg: #000;--bslib-color-bg: #8d6f8c;background:linear-gradient(var(--bg-gradient-deg, 140deg), #d63384 var(--bg-gradient-start, 36%), #20c997 var(--bg-gradient-end, 180%)) #8d6f8c;color:#000}.bg-gradient-pink-cyan{--bslib-color-fg: #000;--bslib-color-bg: #866faf;background:linear-gradient(var(--bg-gradient-deg, 140deg), #d63384 var(--bg-gradient-start, 36%), #0dcaf0 var(--bg-gradient-end, 180%)) #866faf;color:#000}.bg-gradient-red-blue{--bslib-color-fg: #ffffff;--bslib-color-bg: #894c8f;background:linear-gradient(var(--bg-gradient-deg, 140deg), #dc3545 var(--bg-gradient-start, 36%), #0d6efd var(--bg-gradient-end, 180%)) #894c8f;color:#fff}.bg-gradient-red-indigo{--bslib-color-fg: #ffffff;--bslib-color-bg: #ad268a;background:linear-gradient(var(--bg-gradient-deg, 140deg), #dc3545 var(--bg-gradient-start, 36%), #6610f2 var(--bg-gradient-end, 180%)) #ad268a;color:#fff}.bg-gradient-red-purple{--bslib-color-fg: #ffffff;--bslib-color-bg: #b03a77;background:linear-gradient(var(--bg-gradient-deg, 140deg), #dc3545 var(--bg-gradient-start, 36%), #6f42c1 var(--bg-gradient-end, 180%)) #b03a77;color:#fff}.bg-gradient-red-pink{--bslib-color-fg: #ffffff;--bslib-color-bg: #da345e;background:linear-gradient(var(--bg-gradient-deg, 140deg), #dc3545 var(--bg-gradient-start, 36%), #d63384 var(--bg-gradient-end, 180%)) #da345e;color:#fff}.bg-gradient-red-orange{--bslib-color-fg: #000;--bslib-color-bg: #e95231;background:linear-gradient(var(--bg-gradient-deg, 140deg), #dc3545 var(--bg-gradient-start, 36%), #fd7e14 var(--bg-gradient-end, 180%)) #e95231;color:#000}.bg-gradient-red-yellow{--bslib-color-fg: #000;--bslib-color-bg: #ea6d2c;background:linear-gradient(var(--bg-gradient-deg, 140deg), #dc3545 var(--bg-gradient-start, 36%), #ffc107 var(--bg-gradient-end, 180%)) #ea6d2c;color:#000}.bg-gradient-red-green{--bslib-color-fg: #ffffff;--bslib-color-bg: #8e564b;background:linear-gradient(var(--bg-gradient-deg, 140deg), #dc3545 var(--bg-gradient-start, 36%), #198754 var(--bg-gradient-end, 180%)) #8e564b;color:#fff}.bg-gradient-red-teal{--bslib-color-fg: #000;--bslib-color-bg: #917066;background:linear-gradient(var(--bg-gradient-deg, 140deg), #dc3545 var(--bg-gradient-start, 36%), #20c997 var(--bg-gradient-end, 180%)) #917066;color:#000}.bg-gradient-red-cyan{--bslib-color-fg: #000;--bslib-color-bg: #897189;background:linear-gradient(var(--bg-gradient-deg, 140deg), #dc3545 var(--bg-gradient-start, 36%), #0dcaf0 var(--bg-gradient-end, 180%)) #897189;color:#000}.bg-gradient-orange-blue{--bslib-color-fg: #000;--bslib-color-bg: #9d7871;background:linear-gradient(var(--bg-gradient-deg, 140deg), #fd7e14 var(--bg-gradient-start, 36%), #0d6efd var(--bg-gradient-end, 180%)) #9d7871;color:#000}.bg-gradient-orange-indigo{--bslib-color-fg: #000;--bslib-color-bg: #c1526d;background:linear-gradient(var(--bg-gradient-deg, 140deg), #fd7e14 var(--bg-gradient-start, 36%), #6610f2 var(--bg-gradient-end, 180%)) #c1526d;color:#000}.bg-gradient-orange-purple{--bslib-color-fg: #000;--bslib-color-bg: #c46659;background:linear-gradient(var(--bg-gradient-deg, 140deg), #fd7e14 var(--bg-gradient-start, 36%), #6f42c1 var(--bg-gradient-end, 180%)) #c46659;color:#000}.bg-gradient-orange-pink{--bslib-color-fg: #000;--bslib-color-bg: #ed6041;background:linear-gradient(var(--bg-gradient-deg, 140deg), #fd7e14 var(--bg-gradient-start, 36%), #d63384 var(--bg-gradient-end, 180%)) #ed6041;color:#000}.bg-gradient-orange-red{--bslib-color-fg: #000;--bslib-color-bg: #f06128;background:linear-gradient(var(--bg-gradient-deg, 140deg), #fd7e14 var(--bg-gradient-start, 36%), #dc3545 var(--bg-gradient-end, 180%)) #f06128;color:#000}.bg-gradient-orange-yellow{--bslib-color-fg: #000;--bslib-color-bg: #fe990f;background:linear-gradient(var(--bg-gradient-deg, 140deg), #fd7e14 var(--bg-gradient-start, 36%), #ffc107 var(--bg-gradient-end, 180%)) #fe990f;color:#000}.bg-gradient-orange-green{--bslib-color-fg: #000;--bslib-color-bg: #a2822e;background:linear-gradient(var(--bg-gradient-deg, 140deg), #fd7e14 var(--bg-gradient-start, 36%), #198754 var(--bg-gradient-end, 180%)) #a2822e;color:#000}.bg-gradient-orange-teal{--bslib-color-fg: #000;--bslib-color-bg: #a59c48;background:linear-gradient(var(--bg-gradient-deg, 140deg), #fd7e14 var(--bg-gradient-start, 36%), #20c997 var(--bg-gradient-end, 180%)) #a59c48;color:#000}.bg-gradient-orange-cyan{--bslib-color-fg: #000;--bslib-color-bg: #9d9c6c;background:linear-gradient(var(--bg-gradient-deg, 140deg), #fd7e14 var(--bg-gradient-start, 36%), #0dcaf0 var(--bg-gradient-end, 180%)) #9d9c6c;color:#000}.bg-gradient-yellow-blue{--bslib-color-fg: #000;--bslib-color-bg: #9ea069;background:linear-gradient(var(--bg-gradient-deg, 140deg), #ffc107 var(--bg-gradient-start, 36%), #0d6efd var(--bg-gradient-end, 180%)) #9ea069;color:#000}.bg-gradient-yellow-indigo{--bslib-color-fg: #000;--bslib-color-bg: #c27a65;background:linear-gradient(var(--bg-gradient-deg, 140deg), #ffc107 var(--bg-gradient-start, 36%), #6610f2 var(--bg-gradient-end, 180%)) #c27a65;color:#000}.bg-gradient-yellow-purple{--bslib-color-fg: #000;--bslib-color-bg: #c58e51;background:linear-gradient(var(--bg-gradient-deg, 140deg), #ffc107 var(--bg-gradient-start, 36%), #6f42c1 var(--bg-gradient-end, 180%)) #c58e51;color:#000}.bg-gradient-yellow-pink{--bslib-color-fg: #000;--bslib-color-bg: #ef8839;background:linear-gradient(var(--bg-gradient-deg, 140deg), #ffc107 var(--bg-gradient-start, 36%), #d63384 var(--bg-gradient-end, 180%)) #ef8839;color:#000}.bg-gradient-yellow-red{--bslib-color-fg: #000;--bslib-color-bg: #f18920;background:linear-gradient(var(--bg-gradient-deg, 140deg), #ffc107 var(--bg-gradient-start, 36%), #dc3545 var(--bg-gradient-end, 180%)) #f18920;color:#000}.bg-gradient-yellow-orange{--bslib-color-fg: #000;--bslib-color-bg: #fea60c;background:linear-gradient(var(--bg-gradient-deg, 140deg), #ffc107 var(--bg-gradient-start, 36%), #fd7e14 var(--bg-gradient-end, 180%)) #fea60c;color:#000}.bg-gradient-yellow-green{--bslib-color-fg: #000;--bslib-color-bg: #a3aa26;background:linear-gradient(var(--bg-gradient-deg, 140deg), #ffc107 var(--bg-gradient-start, 36%), #198754 var(--bg-gradient-end, 180%)) #a3aa26;color:#000}.bg-gradient-yellow-teal{--bslib-color-fg: #000;--bslib-color-bg: #a6c441;background:linear-gradient(var(--bg-gradient-deg, 140deg), #ffc107 var(--bg-gradient-start, 36%), #20c997 var(--bg-gradient-end, 180%)) #a6c441;color:#000}.bg-gradient-yellow-cyan{--bslib-color-fg: #000;--bslib-color-bg: #9ec564;background:linear-gradient(var(--bg-gradient-deg, 140deg), #ffc107 var(--bg-gradient-start, 36%), #0dcaf0 var(--bg-gradient-end, 180%)) #9ec564;color:#000}.bg-gradient-green-blue{--bslib-color-fg: #ffffff;--bslib-color-bg: #147d98;background:linear-gradient(var(--bg-gradient-deg, 140deg), #198754 var(--bg-gradient-start, 36%), #0d6efd var(--bg-gradient-end, 180%)) #147d98;color:#fff}.bg-gradient-green-indigo{--bslib-color-fg: #ffffff;--bslib-color-bg: #385793;background:linear-gradient(var(--bg-gradient-deg, 140deg), #198754 var(--bg-gradient-start, 36%), #6610f2 var(--bg-gradient-end, 180%)) #385793;color:#fff}.bg-gradient-green-purple{--bslib-color-fg: #ffffff;--bslib-color-bg: #3b6b80;background:linear-gradient(var(--bg-gradient-deg, 140deg), #198754 var(--bg-gradient-start, 36%), #6f42c1 var(--bg-gradient-end, 180%)) #3b6b80;color:#fff}.bg-gradient-green-pink{--bslib-color-fg: #ffffff;--bslib-color-bg: #656567;background:linear-gradient(var(--bg-gradient-deg, 140deg), #198754 var(--bg-gradient-start, 36%), #d63384 var(--bg-gradient-end, 180%)) #656567;color:#fff}.bg-gradient-green-red{--bslib-color-fg: #ffffff;--bslib-color-bg: #67664e;background:linear-gradient(var(--bg-gradient-deg, 140deg), #198754 var(--bg-gradient-start, 36%), #dc3545 var(--bg-gradient-end, 180%)) #67664e;color:#fff}.bg-gradient-green-orange{--bslib-color-fg: #000;--bslib-color-bg: #74833a;background:linear-gradient(var(--bg-gradient-deg, 140deg), #198754 var(--bg-gradient-start, 36%), #fd7e14 var(--bg-gradient-end, 180%)) #74833a;color:#000}.bg-gradient-green-yellow{--bslib-color-fg: #000;--bslib-color-bg: #759e35;background:linear-gradient(var(--bg-gradient-deg, 140deg), #198754 var(--bg-gradient-start, 36%), #ffc107 var(--bg-gradient-end, 180%)) #759e35;color:#000}.bg-gradient-green-teal{--bslib-color-fg: #000;--bslib-color-bg: #1ca16f;background:linear-gradient(var(--bg-gradient-deg, 140deg), #198754 var(--bg-gradient-start, 36%), #20c997 var(--bg-gradient-end, 180%)) #1ca16f;color:#000}.bg-gradient-green-cyan{--bslib-color-fg: #000;--bslib-color-bg: #14a292;background:linear-gradient(var(--bg-gradient-deg, 140deg), #198754 var(--bg-gradient-start, 36%), #0dcaf0 var(--bg-gradient-end, 180%)) #14a292;color:#000}.bg-gradient-teal-blue{--bslib-color-fg: #000;--bslib-color-bg: #18a5c0;background:linear-gradient(var(--bg-gradient-deg, 140deg), #20c997 var(--bg-gradient-start, 36%), #0d6efd var(--bg-gradient-end, 180%)) #18a5c0;color:#000}.bg-gradient-teal-indigo{--bslib-color-fg: #000;--bslib-color-bg: #3c7fbb;background:linear-gradient(var(--bg-gradient-deg, 140deg), #20c997 var(--bg-gradient-start, 36%), #6610f2 var(--bg-gradient-end, 180%)) #3c7fbb;color:#000}.bg-gradient-teal-purple{--bslib-color-fg: #000;--bslib-color-bg: #4093a8;background:linear-gradient(var(--bg-gradient-deg, 140deg), #20c997 var(--bg-gradient-start, 36%), #6f42c1 var(--bg-gradient-end, 180%)) #4093a8;color:#000}.bg-gradient-teal-pink{--bslib-color-fg: #000;--bslib-color-bg: #698d8f;background:linear-gradient(var(--bg-gradient-deg, 140deg), #20c997 var(--bg-gradient-start, 36%), #d63384 var(--bg-gradient-end, 180%)) #698d8f;color:#000}.bg-gradient-teal-red{--bslib-color-fg: #000;--bslib-color-bg: #6b8e76;background:linear-gradient(var(--bg-gradient-deg, 140deg), #20c997 var(--bg-gradient-start, 36%), #dc3545 var(--bg-gradient-end, 180%)) #6b8e76;color:#000}.bg-gradient-teal-orange{--bslib-color-fg: #000;--bslib-color-bg: #78ab63;background:linear-gradient(var(--bg-gradient-deg, 140deg), #20c997 var(--bg-gradient-start, 36%), #fd7e14 var(--bg-gradient-end, 180%)) #78ab63;color:#000}.bg-gradient-teal-yellow{--bslib-color-fg: #000;--bslib-color-bg: #79c65d;background:linear-gradient(var(--bg-gradient-deg, 140deg), #20c997 var(--bg-gradient-start, 36%), #ffc107 var(--bg-gradient-end, 180%)) #79c65d;color:#000}.bg-gradient-teal-green{--bslib-color-fg: #000;--bslib-color-bg: #1daf7c;background:linear-gradient(var(--bg-gradient-deg, 140deg), #20c997 var(--bg-gradient-start, 36%), #198754 var(--bg-gradient-end, 180%)) #1daf7c;color:#000}.bg-gradient-teal-cyan{--bslib-color-fg: #000;--bslib-color-bg: #18c9bb;background:linear-gradient(var(--bg-gradient-deg, 140deg), #20c997 var(--bg-gradient-start, 36%), #0dcaf0 var(--bg-gradient-end, 180%)) #18c9bb;color:#000}.bg-gradient-cyan-blue{--bslib-color-fg: #000;--bslib-color-bg: #0da5f5;background:linear-gradient(var(--bg-gradient-deg, 140deg), #0dcaf0 var(--bg-gradient-start, 36%), #0d6efd var(--bg-gradient-end, 180%)) #0da5f5;color:#000}.bg-gradient-cyan-indigo{--bslib-color-fg: #000;--bslib-color-bg: #3180f1;background:linear-gradient(var(--bg-gradient-deg, 140deg), #0dcaf0 var(--bg-gradient-start, 36%), #6610f2 var(--bg-gradient-end, 180%)) #3180f1;color:#000}.bg-gradient-cyan-purple{--bslib-color-fg: #000;--bslib-color-bg: #3494dd;background:linear-gradient(var(--bg-gradient-deg, 140deg), #0dcaf0 var(--bg-gradient-start, 36%), #6f42c1 var(--bg-gradient-end, 180%)) #3494dd;color:#000}.bg-gradient-cyan-pink{--bslib-color-fg: #000;--bslib-color-bg: #5d8ec5;background:linear-gradient(var(--bg-gradient-deg, 140deg), #0dcaf0 var(--bg-gradient-start, 36%), #d63384 var(--bg-gradient-end, 180%)) #5d8ec5;color:#000}.bg-gradient-cyan-red{--bslib-color-fg: #000;--bslib-color-bg: #608eac;background:linear-gradient(var(--bg-gradient-deg, 140deg), #0dcaf0 var(--bg-gradient-start, 36%), #dc3545 var(--bg-gradient-end, 180%)) #608eac;color:#000}.bg-gradient-cyan-orange{--bslib-color-fg: #000;--bslib-color-bg: #6dac98;background:linear-gradient(var(--bg-gradient-deg, 140deg), #0dcaf0 var(--bg-gradient-start, 36%), #fd7e14 var(--bg-gradient-end, 180%)) #6dac98;color:#000}.bg-gradient-cyan-yellow{--bslib-color-fg: #000;--bslib-color-bg: #6ec693;background:linear-gradient(var(--bg-gradient-deg, 140deg), #0dcaf0 var(--bg-gradient-start, 36%), #ffc107 var(--bg-gradient-end, 180%)) #6ec693;color:#000}.bg-gradient-cyan-green{--bslib-color-fg: #000;--bslib-color-bg: #12afb2;background:linear-gradient(var(--bg-gradient-deg, 140deg), #0dcaf0 var(--bg-gradient-start, 36%), #198754 var(--bg-gradient-end, 180%)) #12afb2;color:#000}.bg-gradient-cyan-teal{--bslib-color-fg: #000;--bslib-color-bg: #15cacc;background:linear-gradient(var(--bg-gradient-deg, 140deg), #0dcaf0 var(--bg-gradient-start, 36%), #20c997 var(--bg-gradient-end, 180%)) #15cacc;color:#000}:root{--bslib-spacer: 1rem;--bslib-mb-spacer: var(--bslib-spacer, 1rem)}.bslib-mb-spacing{margin-bottom:var(--bslib-mb-spacer)}.bslib-gap-spacing{gap:var(--bslib-mb-spacer)}.bslib-gap-spacing>.bslib-mb-spacing,.bslib-gap-spacing>.form-group,.bslib-gap-spacing>p,.bslib-gap-spacing>pre{margin-bottom:0}.html-fill-container>.html-fill-item.bslib-mb-spacing{margin-bottom:0}.tab-content>.tab-pane.html-fill-container{display:none}.tab-content>.active.html-fill-container{display:flex}.tab-content.html-fill-container{padding:0}.accordion .accordion-header{font-size:calc(1.29rem + 0.48vw);margin-top:0;margin-bottom:.5rem;font-weight:500;line-height:1.2;color:var(--bs-heading-color);margin-bottom:0}@media(min-width: 1200px){.accordion .accordion-header{font-size:1.65rem}}.accordion .accordion-icon:not(:empty){margin-right:.75rem;display:flex}.accordion .accordion-button:not(.collapsed){box-shadow:none}.accordion .accordion-button:not(.collapsed):focus{box-shadow:var(--bs-accordion-btn-focus-box-shadow)}.bslib-card{overflow:auto}.bslib-card .card-body+.card-body{padding-top:0}.bslib-card .card-body{overflow:auto}.bslib-card .card-body p{margin-top:0}.bslib-card .card-body p:last-child{margin-bottom:0}.bslib-card .card-body{max-height:var(--bslib-card-body-max-height, none)}.bslib-card[data-full-screen=true]>.card-body{max-height:var(--bslib-card-body-max-height-full-screen, none)}.bslib-card .card-header .form-group{margin-bottom:0}.bslib-card .card-header .selectize-control{margin-bottom:0}.bslib-card .card-header .selectize-control .item{margin-right:1.15rem}.bslib-card .card-footer{margin-top:auto}.bslib-card .bslib-navs-card-title{display:flex;flex-wrap:wrap;justify-content:space-between;align-items:center}.bslib-card .bslib-navs-card-title .nav{margin-left:auto}.bslib-card .bslib-sidebar-layout:not([data-bslib-sidebar-border=true]){border:none}.bslib-card .bslib-sidebar-layout:not([data-bslib-sidebar-border-radius=true]){border-top-left-radius:0;border-top-right-radius:0}[data-full-screen=true]{position:fixed;inset:3.5rem 1rem 1rem;height:auto !important;max-height:none !important;width:auto !important;z-index:1070}.bslib-full-screen-enter{display:none;position:absolute;bottom:var(--bslib-full-screen-enter-bottom, 0.2rem);right:var(--bslib-full-screen-enter-right, 0);top:var(--bslib-full-screen-enter-top);left:var(--bslib-full-screen-enter-left);color:var(--bslib-color-fg, var(--bs-card-color));background-color:var(--bslib-color-bg, var(--bs-card-bg, var(--bs-body-bg)));border:var(--bs-card-border-width) solid var(--bslib-color-fg, var(--bs-card-border-color));box-shadow:0 2px 4px rgba(0,0,0,.15);margin:.2rem .4rem;padding:.55rem !important;font-size:.8rem;cursor:pointer;opacity:.7;z-index:1070}.bslib-full-screen-enter:hover{opacity:1}.card[data-full-screen=false]:hover>*>.bslib-full-screen-enter{display:block}.bslib-has-full-screen .card:hover>*>.bslib-full-screen-enter{display:none}@media(max-width: 575.98px){.bslib-full-screen-enter{display:none !important}}.bslib-full-screen-exit{position:relative;top:1.35rem;font-size:.9rem;cursor:pointer;text-decoration:none;display:flex;float:right;margin-right:2.15rem;align-items:center;color:rgba(var(--bs-body-bg-rgb), 0.8)}.bslib-full-screen-exit:hover{color:rgba(var(--bs-body-bg-rgb), 1)}.bslib-full-screen-exit svg{margin-left:.5rem;font-size:1.5rem}#bslib-full-screen-overlay{position:fixed;inset:0;background-color:rgba(var(--bs-body-color-rgb), 0.6);backdrop-filter:blur(2px);-webkit-backdrop-filter:blur(2px);z-index:1069;animation:bslib-full-screen-overlay-enter 400ms cubic-bezier(0.6, 0.02, 0.65, 1) forwards}@keyframes bslib-full-screen-overlay-enter{0%{opacity:0}100%{opacity:1}}.bslib-grid{display:grid !important;gap:var(--bslib-spacer, 1rem);height:var(--bslib-grid-height)}.bslib-grid.grid{grid-template-columns:repeat(var(--bs-columns, 12), minmax(0, 1fr));grid-template-rows:unset;grid-auto-rows:var(--bslib-grid--row-heights);--bslib-grid--row-heights--xs: unset;--bslib-grid--row-heights--sm: unset;--bslib-grid--row-heights--md: unset;--bslib-grid--row-heights--lg: unset;--bslib-grid--row-heights--xl: unset;--bslib-grid--row-heights--xxl: unset}.bslib-grid.grid.bslib-grid--row-heights--xs{--bslib-grid--row-heights: var(--bslib-grid--row-heights--xs)}@media(min-width: 576px){.bslib-grid.grid.bslib-grid--row-heights--sm{--bslib-grid--row-heights: var(--bslib-grid--row-heights--sm)}}@media(min-width: 768px){.bslib-grid.grid.bslib-grid--row-heights--md{--bslib-grid--row-heights: var(--bslib-grid--row-heights--md)}}@media(min-width: 992px){.bslib-grid.grid.bslib-grid--row-heights--lg{--bslib-grid--row-heights: var(--bslib-grid--row-heights--lg)}}@media(min-width: 1200px){.bslib-grid.grid.bslib-grid--row-heights--xl{--bslib-grid--row-heights: var(--bslib-grid--row-heights--xl)}}@media(min-width: 1400px){.bslib-grid.grid.bslib-grid--row-heights--xxl{--bslib-grid--row-heights: var(--bslib-grid--row-heights--xxl)}}.bslib-grid>*>.shiny-input-container{width:100%}.bslib-grid-item{grid-column:auto/span 1}@media(max-width: 767.98px){.bslib-grid-item{grid-column:1/-1}}@media(max-width: 575.98px){.bslib-grid{grid-template-columns:1fr !important;height:var(--bslib-grid-height-mobile)}.bslib-grid.grid{height:unset !important;grid-auto-rows:var(--bslib-grid--row-heights--xs, auto)}}@media(min-width: 576px){.nav:not(.nav-hidden){display:flex !important;display:-webkit-flex !important}.nav:not(.nav-hidden):not(.nav-stacked):not(.flex-column){float:none !important}.nav:not(.nav-hidden):not(.nav-stacked):not(.flex-column)>.bslib-nav-spacer{margin-left:auto !important}.nav:not(.nav-hidden):not(.nav-stacked):not(.flex-column)>.form-inline{margin-top:auto;margin-bottom:auto}.nav:not(.nav-hidden).nav-stacked{flex-direction:column;-webkit-flex-direction:column;height:100%}.nav:not(.nav-hidden).nav-stacked>.bslib-nav-spacer{margin-top:auto !important}}html{height:100%}.bslib-page-fill{width:100%;height:100%;margin:0;padding:var(--bslib-spacer, 1rem);gap:var(--bslib-spacer, 1rem)}@media(max-width: 575.98px){.bslib-page-fill{height:var(--bslib-page-fill-mobile-height, auto)}}.navbar+.container-fluid:has(>.tab-content>.tab-pane.active.html-fill-container),.navbar+.container-sm:has(>.tab-content>.tab-pane.active.html-fill-container),.navbar+.container-md:has(>.tab-content>.tab-pane.active.html-fill-container),.navbar+.container-lg:has(>.tab-content>.tab-pane.active.html-fill-container),.navbar+.container-xl:has(>.tab-content>.tab-pane.active.html-fill-container),.navbar+.container-xxl:has(>.tab-content>.tab-pane.active.html-fill-container){padding-left:0;padding-right:0}.navbar+.container-fluid>.tab-content>.tab-pane.active.html-fill-container,.navbar+.container-sm>.tab-content>.tab-pane.active.html-fill-container,.navbar+.container-md>.tab-content>.tab-pane.active.html-fill-container,.navbar+.container-lg>.tab-content>.tab-pane.active.html-fill-container,.navbar+.container-xl>.tab-content>.tab-pane.active.html-fill-container,.navbar+.container-xxl>.tab-content>.tab-pane.active.html-fill-container{padding:var(--bslib-spacer, 1rem);gap:var(--bslib-spacer, 1rem)}.navbar+.container-fluid>.tab-content>.tab-pane.active.html-fill-container:has(>.bslib-sidebar-layout:only-child),.navbar+.container-sm>.tab-content>.tab-pane.active.html-fill-container:has(>.bslib-sidebar-layout:only-child),.navbar+.container-md>.tab-content>.tab-pane.active.html-fill-container:has(>.bslib-sidebar-layout:only-child),.navbar+.container-lg>.tab-content>.tab-pane.active.html-fill-container:has(>.bslib-sidebar-layout:only-child),.navbar+.container-xl>.tab-content>.tab-pane.active.html-fill-container:has(>.bslib-sidebar-layout:only-child),.navbar+.container-xxl>.tab-content>.tab-pane.active.html-fill-container:has(>.bslib-sidebar-layout:only-child){padding:0}.navbar+.container-fluid>.tab-content>.tab-pane.active.html-fill-container>.bslib-sidebar-layout:only-child:not([data-bslib-sidebar-border=true]),.navbar+.container-sm>.tab-content>.tab-pane.active.html-fill-container>.bslib-sidebar-layout:only-child:not([data-bslib-sidebar-border=true]),.navbar+.container-md>.tab-content>.tab-pane.active.html-fill-container>.bslib-sidebar-layout:only-child:not([data-bslib-sidebar-border=true]),.navbar+.container-lg>.tab-content>.tab-pane.active.html-fill-container>.bslib-sidebar-layout:only-child:not([data-bslib-sidebar-border=true]),.navbar+.container-xl>.tab-content>.tab-pane.active.html-fill-container>.bslib-sidebar-layout:only-child:not([data-bslib-sidebar-border=true]),.navbar+.container-xxl>.tab-content>.tab-pane.active.html-fill-container>.bslib-sidebar-layout:only-child:not([data-bslib-sidebar-border=true]){border-left:none;border-right:none;border-bottom:none}.navbar+.container-fluid>.tab-content>.tab-pane.active.html-fill-container>.bslib-sidebar-layout:only-child:not([data-bslib-sidebar-border-radius=true]),.navbar+.container-sm>.tab-content>.tab-pane.active.html-fill-container>.bslib-sidebar-layout:only-child:not([data-bslib-sidebar-border-radius=true]),.navbar+.container-md>.tab-content>.tab-pane.active.html-fill-container>.bslib-sidebar-layout:only-child:not([data-bslib-sidebar-border-radius=true]),.navbar+.container-lg>.tab-content>.tab-pane.active.html-fill-container>.bslib-sidebar-layout:only-child:not([data-bslib-sidebar-border-radius=true]),.navbar+.container-xl>.tab-content>.tab-pane.active.html-fill-container>.bslib-sidebar-layout:only-child:not([data-bslib-sidebar-border-radius=true]),.navbar+.container-xxl>.tab-content>.tab-pane.active.html-fill-container>.bslib-sidebar-layout:only-child:not([data-bslib-sidebar-border-radius=true]){border-radius:0}.navbar+div>.bslib-sidebar-layout{border-top:var(--bslib-sidebar-border)}:root{--bslib-page-sidebar-title-bg: #517699;--bslib-page-sidebar-title-color: #ffffff}.bslib-page-title{background-color:var(--bslib-page-sidebar-title-bg);color:var(--bslib-page-sidebar-title-color);font-size:1.25rem;font-weight:300;padding:var(--bslib-spacer, 1rem);padding-left:1.5rem;margin-bottom:0;border-bottom:1px solid #fff}.bslib-sidebar-layout{--bslib-sidebar-transition-duration: 500ms;--bslib-sidebar-transition-easing-x: cubic-bezier(0.8, 0.78, 0.22, 1.07);--bslib-sidebar-border: var(--bs-card-border-width, 1px) solid var(--bs-card-border-color, rgba(0, 0, 0, 0.175));--bslib-sidebar-border-radius: var(--bs-border-radius);--bslib-sidebar-vert-border: var(--bs-card-border-width, 1px) solid var(--bs-card-border-color, rgba(0, 0, 0, 0.175));--bslib-sidebar-bg: rgba(var(--bs-emphasis-color-rgb, 0, 0, 0), 0.05);--bslib-sidebar-fg: var(--bs-emphasis-color, black);--bslib-sidebar-main-fg: var(--bs-card-color, var(--bs-body-color));--bslib-sidebar-main-bg: var(--bs-card-bg, var(--bs-body-bg));--bslib-sidebar-toggle-bg: rgba(var(--bs-emphasis-color-rgb, 0, 0, 0), 0.1);--bslib-sidebar-padding: calc(var(--bslib-spacer) * 1.5);--bslib-sidebar-icon-size: var(--bslib-spacer, 1rem);--bslib-sidebar-icon-button-size: calc(var(--bslib-sidebar-icon-size, 1rem) * 2);--bslib-sidebar-padding-icon: calc(var(--bslib-sidebar-icon-button-size, 2rem) * 1.5);--bslib-collapse-toggle-border-radius: var(--bs-border-radius, 0.375rem);--bslib-collapse-toggle-transform: 0deg;--bslib-sidebar-toggle-transition-easing: cubic-bezier(1, 0, 0, 1);--bslib-collapse-toggle-right-transform: 180deg;--bslib-sidebar-column-main: minmax(0, 1fr);display:grid !important;grid-template-columns:min(100% - var(--bslib-sidebar-icon-size),var(--bslib-sidebar-width, 250px)) var(--bslib-sidebar-column-main);position:relative;transition:grid-template-columns ease-in-out var(--bslib-sidebar-transition-duration);border:var(--bslib-sidebar-border);border-radius:var(--bslib-sidebar-border-radius)}@media(prefers-reduced-motion: reduce){.bslib-sidebar-layout{transition:none}}.bslib-sidebar-layout[data-bslib-sidebar-border=false]{border:none}.bslib-sidebar-layout[data-bslib-sidebar-border-radius=false]{border-radius:initial}.bslib-sidebar-layout>.main,.bslib-sidebar-layout>.sidebar{grid-row:1/2;border-radius:inherit;overflow:auto}.bslib-sidebar-layout>.main{grid-column:2/3;border-top-left-radius:0;border-bottom-left-radius:0;padding:var(--bslib-sidebar-padding);transition:padding var(--bslib-sidebar-transition-easing-x) var(--bslib-sidebar-transition-duration);color:var(--bslib-sidebar-main-fg);background-color:var(--bslib-sidebar-main-bg)}.bslib-sidebar-layout>.sidebar{grid-column:1/2;width:100%;height:100%;border-right:var(--bslib-sidebar-vert-border);border-top-right-radius:0;border-bottom-right-radius:0;color:var(--bslib-sidebar-fg);background-color:var(--bslib-sidebar-bg);backdrop-filter:blur(5px)}.bslib-sidebar-layout>.sidebar>.sidebar-content{display:flex;flex-direction:column;gap:var(--bslib-spacer, 1rem);padding:var(--bslib-sidebar-padding);padding-top:var(--bslib-sidebar-padding-icon)}.bslib-sidebar-layout>.sidebar>.sidebar-content>:last-child:not(.sidebar-title){margin-bottom:0}.bslib-sidebar-layout>.sidebar>.sidebar-content>.accordion{margin-left:calc(-1*var(--bslib-sidebar-padding));margin-right:calc(-1*var(--bslib-sidebar-padding))}.bslib-sidebar-layout>.sidebar>.sidebar-content>.accordion:last-child{margin-bottom:calc(-1*var(--bslib-sidebar-padding))}.bslib-sidebar-layout>.sidebar>.sidebar-content>.accordion:not(:last-child){margin-bottom:1rem}.bslib-sidebar-layout>.sidebar>.sidebar-content>.accordion .accordion-body{display:flex;flex-direction:column}.bslib-sidebar-layout>.sidebar>.sidebar-content>.accordion:not(:first-child) .accordion-item:first-child{border-top:var(--bs-accordion-border-width) solid var(--bs-accordion-border-color)}.bslib-sidebar-layout>.sidebar>.sidebar-content>.accordion:not(:last-child) .accordion-item:last-child{border-bottom:var(--bs-accordion-border-width) solid var(--bs-accordion-border-color)}.bslib-sidebar-layout>.sidebar>.sidebar-content.has-accordion>.sidebar-title{border-bottom:none;padding-bottom:0}.bslib-sidebar-layout>.sidebar .shiny-input-container{width:100%}.bslib-sidebar-layout[data-bslib-sidebar-open=always]>.sidebar>.sidebar-content{padding-top:var(--bslib-sidebar-padding)}.bslib-sidebar-layout>.collapse-toggle{grid-row:1/2;grid-column:1/2;display:inline-flex;align-items:center;position:absolute;right:calc(var(--bslib-sidebar-icon-size));top:calc(var(--bslib-sidebar-icon-size, 1rem)/2);border:none;border-radius:var(--bslib-collapse-toggle-border-radius);height:var(--bslib-sidebar-icon-button-size, 2rem);width:var(--bslib-sidebar-icon-button-size, 2rem);display:flex;align-items:center;justify-content:center;padding:0;color:var(--bslib-sidebar-fg);background-color:unset;transition:color var(--bslib-sidebar-transition-easing-x) var(--bslib-sidebar-transition-duration),top var(--bslib-sidebar-transition-easing-x) var(--bslib-sidebar-transition-duration),right var(--bslib-sidebar-transition-easing-x) var(--bslib-sidebar-transition-duration),left var(--bslib-sidebar-transition-easing-x) var(--bslib-sidebar-transition-duration)}.bslib-sidebar-layout>.collapse-toggle:hover{background-color:var(--bslib-sidebar-toggle-bg)}.bslib-sidebar-layout>.collapse-toggle>.collapse-icon{opacity:.8;width:var(--bslib-sidebar-icon-size);height:var(--bslib-sidebar-icon-size);transform:rotateY(var(--bslib-collapse-toggle-transform));transition:transform var(--bslib-sidebar-toggle-transition-easing) var(--bslib-sidebar-transition-duration)}.bslib-sidebar-layout>.collapse-toggle:hover>.collapse-icon{opacity:1}.bslib-sidebar-layout .sidebar-title{font-size:1.25rem;line-height:1.25;margin-top:0;margin-bottom:1rem;padding-bottom:1rem;border-bottom:var(--bslib-sidebar-border)}.bslib-sidebar-layout.sidebar-right{grid-template-columns:var(--bslib-sidebar-column-main) min(100% - var(--bslib-sidebar-icon-size),var(--bslib-sidebar-width, 250px))}.bslib-sidebar-layout.sidebar-right>.main{grid-column:1/2;border-top-right-radius:0;border-bottom-right-radius:0;border-top-left-radius:inherit;border-bottom-left-radius:inherit}.bslib-sidebar-layout.sidebar-right>.sidebar{grid-column:2/3;border-right:none;border-left:var(--bslib-sidebar-vert-border);border-top-left-radius:0;border-bottom-left-radius:0}.bslib-sidebar-layout.sidebar-right>.collapse-toggle{grid-column:2/3;left:var(--bslib-sidebar-icon-size);right:unset;border:var(--bslib-collapse-toggle-border)}.bslib-sidebar-layout.sidebar-right>.collapse-toggle>.collapse-icon{transform:rotateY(var(--bslib-collapse-toggle-right-transform))}.bslib-sidebar-layout.sidebar-collapsed{--bslib-collapse-toggle-transform: 180deg;--bslib-collapse-toggle-right-transform: 0deg;--bslib-sidebar-vert-border: none;grid-template-columns:0 minmax(0, 1fr)}.bslib-sidebar-layout.sidebar-collapsed.sidebar-right{grid-template-columns:minmax(0, 1fr) 0}.bslib-sidebar-layout.sidebar-collapsed:not(.transitioning)>.sidebar>*{display:none}.bslib-sidebar-layout.sidebar-collapsed>.main{border-radius:inherit}.bslib-sidebar-layout.sidebar-collapsed:not(.sidebar-right)>.main{padding-left:var(--bslib-sidebar-padding-icon)}.bslib-sidebar-layout.sidebar-collapsed.sidebar-right>.main{padding-right:var(--bslib-sidebar-padding-icon)}.bslib-sidebar-layout.sidebar-collapsed>.collapse-toggle{color:var(--bslib-sidebar-main-fg);top:calc(var(--bslib-sidebar-overlap-counter, 0)*(var(--bslib-sidebar-icon-size) + var(--bslib-sidebar-padding)) + var(--bslib-sidebar-icon-size, 1rem)/2);right:calc(-2.5*var(--bslib-sidebar-icon-size) - var(--bs-card-border-width, 1px))}.bslib-sidebar-layout.sidebar-collapsed.sidebar-right>.collapse-toggle{left:calc(-2.5*var(--bslib-sidebar-icon-size) - var(--bs-card-border-width, 1px));right:unset}@media(min-width: 576px){.bslib-sidebar-layout.transitioning>.sidebar>.sidebar-content{display:none}}@media(max-width: 575.98px){.bslib-sidebar-layout[data-bslib-sidebar-open=desktop]{--bslib-sidebar-js-init-collapsed: true}.bslib-sidebar-layout>.sidebar,.bslib-sidebar-layout.sidebar-right>.sidebar{border:none}.bslib-sidebar-layout>.main,.bslib-sidebar-layout.sidebar-right>.main{grid-column:1/3}.bslib-sidebar-layout[data-bslib-sidebar-open=always]{display:block !important}.bslib-sidebar-layout[data-bslib-sidebar-open=always]>.sidebar{max-height:var(--bslib-sidebar-max-height-mobile);overflow-y:auto;border-top:var(--bslib-sidebar-vert-border)}.bslib-sidebar-layout:not([data-bslib-sidebar-open=always]){grid-template-columns:100% 0}.bslib-sidebar-layout:not([data-bslib-sidebar-open=always]):not(.sidebar-collapsed)>.sidebar{z-index:1}.bslib-sidebar-layout:not([data-bslib-sidebar-open=always]):not(.sidebar-collapsed)>.collapse-toggle{z-index:1}.bslib-sidebar-layout:not([data-bslib-sidebar-open=always]).sidebar-right{grid-template-columns:0 100%}.bslib-sidebar-layout:not([data-bslib-sidebar-open=always]).sidebar-collapsed{grid-template-columns:0 100%}.bslib-sidebar-layout:not([data-bslib-sidebar-open=always]).sidebar-collapsed.sidebar-right{grid-template-columns:100% 0}.bslib-sidebar-layout:not([data-bslib-sidebar-open=always]):not(.sidebar-right)>.main{padding-left:var(--bslib-sidebar-padding-icon)}.bslib-sidebar-layout:not([data-bslib-sidebar-open=always]).sidebar-right>.main{padding-right:var(--bslib-sidebar-padding-icon)}.bslib-sidebar-layout:not([data-bslib-sidebar-open=always])>.main{opacity:0;transition:opacity var(--bslib-sidebar-transition-easing-x) var(--bslib-sidebar-transition-duration)}.bslib-sidebar-layout:not([data-bslib-sidebar-open=always]).sidebar-collapsed>.main{opacity:1}}:root{--bslib-value-box-shadow: none;--bslib-value-box-border-width-auto-yes: var(--bslib-value-box-border-width-baseline);--bslib-value-box-border-width-auto-no: 0;--bslib-value-box-border-width-baseline: 1px}.bslib-value-box{border-width:var(--bslib-value-box-border-width-auto-no, var(--bslib-value-box-border-width-baseline));container-name:bslib-value-box;container-type:inline-size}.bslib-value-box.card{box-shadow:var(--bslib-value-box-shadow)}.bslib-value-box.border-auto{border-width:var(--bslib-value-box-border-width-auto-yes, var(--bslib-value-box-border-width-baseline))}.bslib-value-box.default{--bslib-value-box-bg-default: var(--bs-card-bg, #ffffff);--bslib-value-box-border-color-default: var(--bs-card-border-color, rgba(0, 0, 0, 0.175));color:var(--bslib-value-box-color);background-color:var(--bslib-value-box-bg, var(--bslib-value-box-bg-default));border-color:var(--bslib-value-box-border-color, var(--bslib-value-box-border-color-default))}.bslib-value-box .value-box-grid{display:grid;grid-template-areas:"left right";align-items:center;overflow:hidden}.bslib-value-box .value-box-showcase{height:100%;max-height:var(---bslib-value-box-showcase-max-h, 100%)}.bslib-value-box .value-box-showcase,.bslib-value-box .value-box-showcase>.html-fill-item{width:100%}.bslib-value-box[data-full-screen=true] .value-box-showcase{max-height:var(---bslib-value-box-showcase-max-h-fs, 100%)}@media screen and (min-width: 575.98px){@container bslib-value-box (max-width: 300px){.bslib-value-box:not(.showcase-bottom) .value-box-grid{grid-template-columns:1fr !important;grid-template-rows:auto auto;grid-template-areas:"top" "bottom"}.bslib-value-box:not(.showcase-bottom) .value-box-grid .value-box-showcase{grid-area:top !important}.bslib-value-box:not(.showcase-bottom) .value-box-grid .value-box-area{grid-area:bottom !important;justify-content:end}}}.bslib-value-box .value-box-area{justify-content:center;padding:1.5rem 1rem;font-size:.9rem;font-weight:500}.bslib-value-box .value-box-area *{margin-bottom:0;margin-top:0}.bslib-value-box .value-box-title{font-size:1rem;margin-top:0;margin-bottom:.5rem;font-weight:500;line-height:1.2}.bslib-value-box .value-box-title:empty::after{content:" "}.bslib-value-box .value-box-value{font-size:calc(1.29rem + 0.48vw);margin-top:0;margin-bottom:.5rem;font-weight:500;line-height:1.2}@media(min-width: 1200px){.bslib-value-box .value-box-value{font-size:1.65rem}}.bslib-value-box .value-box-value:empty::after{content:" "}.bslib-value-box .value-box-showcase{align-items:center;justify-content:center;margin-top:auto;margin-bottom:auto;padding:1rem}.bslib-value-box .value-box-showcase .bi,.bslib-value-box .value-box-showcase .fa,.bslib-value-box .value-box-showcase .fab,.bslib-value-box .value-box-showcase .fas,.bslib-value-box .value-box-showcase .far{opacity:.85;min-width:50px;max-width:125%}.bslib-value-box .value-box-showcase .bi,.bslib-value-box .value-box-showcase .fa,.bslib-value-box .value-box-showcase .fab,.bslib-value-box .value-box-showcase .fas,.bslib-value-box .value-box-showcase .far{font-size:4rem}.bslib-value-box.showcase-top-right .value-box-grid{grid-template-columns:1fr var(---bslib-value-box-showcase-w, 50%)}.bslib-value-box.showcase-top-right .value-box-grid .value-box-showcase{grid-area:right;margin-left:auto;align-self:start;align-items:end;padding-left:0;padding-bottom:0}.bslib-value-box.showcase-top-right .value-box-grid .value-box-area{grid-area:left;align-self:end}.bslib-value-box.showcase-top-right[data-full-screen=true] .value-box-grid{grid-template-columns:auto var(---bslib-value-box-showcase-w-fs, 1fr)}.bslib-value-box.showcase-top-right[data-full-screen=true] .value-box-grid>div{align-self:center}.bslib-value-box.showcase-top-right:not([data-full-screen=true]) .value-box-showcase{margin-top:0}@container bslib-value-box (max-width: 300px){.bslib-value-box.showcase-top-right:not([data-full-screen=true]) .value-box-grid .value-box-showcase{padding-left:1rem}}.bslib-value-box.showcase-left-center .value-box-grid{grid-template-columns:var(---bslib-value-box-showcase-w, 30%) auto}.bslib-value-box.showcase-left-center[data-full-screen=true] .value-box-grid{grid-template-columns:var(---bslib-value-box-showcase-w-fs, 1fr) auto}.bslib-value-box.showcase-left-center:not([data-fill-screen=true]) .value-box-grid .value-box-showcase{grid-area:left}.bslib-value-box.showcase-left-center:not([data-fill-screen=true]) .value-box-grid .value-box-area{grid-area:right}.bslib-value-box.showcase-bottom .value-box-grid{grid-template-columns:1fr;grid-template-rows:1fr var(---bslib-value-box-showcase-h, auto);grid-template-areas:"top" "bottom";overflow:hidden}.bslib-value-box.showcase-bottom .value-box-grid .value-box-showcase{grid-area:bottom;padding:0;margin:0}.bslib-value-box.showcase-bottom .value-box-grid .value-box-area{grid-area:top}.bslib-value-box.showcase-bottom[data-full-screen=true] .value-box-grid{grid-template-rows:1fr var(---bslib-value-box-showcase-h-fs, 2fr)}.bslib-value-box.showcase-bottom[data-full-screen=true] .value-box-grid .value-box-showcase{padding:1rem}[data-bs-theme=dark] .bslib-value-box{--bslib-value-box-shadow: 0 0.5rem 1rem rgb(0 0 0 / 50%)}.html-fill-container{display:flex;flex-direction:column;min-height:0;min-width:0}.html-fill-container>.html-fill-item{flex:1 1 auto;min-height:0;min-width:0}.html-fill-container>:not(.html-fill-item){flex:0 0 auto}.tippy-box[data-theme~=quarto]{background-color:#fff;border:solid 1px #fff;border-radius:.375rem;color:#212529;font-size:.875rem}.tippy-box[data-theme~=quarto]>.tippy-backdrop{background-color:#fff}.tippy-box[data-theme~=quarto]>.tippy-arrow:after,.tippy-box[data-theme~=quarto]>.tippy-svg-arrow:after{content:"";position:absolute;z-index:-1}.tippy-box[data-theme~=quarto]>.tippy-arrow:after{border-color:rgba(0,0,0,0);border-style:solid}.tippy-box[data-placement^=top]>.tippy-arrow:before{bottom:-6px}.tippy-box[data-placement^=bottom]>.tippy-arrow:before{top:-6px}.tippy-box[data-placement^=right]>.tippy-arrow:before{left:-6px}.tippy-box[data-placement^=left]>.tippy-arrow:before{right:-6px}.tippy-box[data-theme~=quarto][data-placement^=top]>.tippy-arrow:before{border-top-color:#fff}.tippy-box[data-theme~=quarto][data-placement^=top]>.tippy-arrow:after{border-top-color:#fff;border-width:7px 7px 0;top:17px;left:1px}.tippy-box[data-theme~=quarto][data-placement^=top]>.tippy-svg-arrow>svg{top:16px}.tippy-box[data-theme~=quarto][data-placement^=top]>.tippy-svg-arrow:after{top:17px}.tippy-box[data-theme~=quarto][data-placement^=bottom]>.tippy-arrow:before{border-bottom-color:#fff;bottom:16px}.tippy-box[data-theme~=quarto][data-placement^=bottom]>.tippy-arrow:after{border-bottom-color:#fff;border-width:0 7px 7px;bottom:17px;left:1px}.tippy-box[data-theme~=quarto][data-placement^=bottom]>.tippy-svg-arrow>svg{bottom:15px}.tippy-box[data-theme~=quarto][data-placement^=bottom]>.tippy-svg-arrow:after{bottom:17px}.tippy-box[data-theme~=quarto][data-placement^=left]>.tippy-arrow:before{border-left-color:#fff}.tippy-box[data-theme~=quarto][data-placement^=left]>.tippy-arrow:after{border-left-color:#fff;border-width:7px 0 7px 7px;left:17px;top:1px}.tippy-box[data-theme~=quarto][data-placement^=left]>.tippy-svg-arrow>svg{left:11px}.tippy-box[data-theme~=quarto][data-placement^=left]>.tippy-svg-arrow:after{left:12px}.tippy-box[data-theme~=quarto][data-placement^=right]>.tippy-arrow:before{border-right-color:#fff;right:16px}.tippy-box[data-theme~=quarto][data-placement^=right]>.tippy-arrow:after{border-width:7px 7px 7px 0;right:17px;top:1px;border-right-color:#fff}.tippy-box[data-theme~=quarto][data-placement^=right]>.tippy-svg-arrow>svg{right:11px}.tippy-box[data-theme~=quarto][data-placement^=right]>.tippy-svg-arrow:after{right:12px}.tippy-box[data-theme~=quarto]>.tippy-svg-arrow{fill:#212529}.tippy-box[data-theme~=quarto]>.tippy-svg-arrow:after{background-image:url(data:image/svg+xml;base64,PHN2ZyB3aWR0aD0iMTYiIGhlaWdodD0iNiIgeG1sbnM9Imh0dHA6Ly93d3cudzMub3JnLzIwMDAvc3ZnIj48cGF0aCBkPSJNMCA2czEuNzk2LS4wMTMgNC42Ny0zLjYxNUM1Ljg1MS45IDYuOTMuMDA2IDggMGMxLjA3LS4wMDYgMi4xNDguODg3IDMuMzQzIDIuMzg1QzE0LjIzMyA2LjAwNSAxNiA2IDE2IDZIMHoiIGZpbGw9InJnYmEoMCwgOCwgMTYsIDAuMikiLz48L3N2Zz4=);background-size:16px 6px;width:16px;height:6px}.top-right{position:absolute;top:1em;right:1em}.visually-hidden{border:0;clip:rect(0 0 0 0);height:auto;margin:0;overflow:hidden;padding:0;position:absolute;width:1px;white-space:nowrap}.hidden{display:none !important}.zindex-bottom{z-index:-1 !important}figure.figure{display:block}.quarto-layout-panel{margin-bottom:1em}.quarto-layout-panel>figure{width:100%}.quarto-layout-panel>figure>figcaption,.quarto-layout-panel>.panel-caption{margin-top:10pt}.quarto-layout-panel>.table-caption{margin-top:0px}.table-caption p{margin-bottom:.5em}.quarto-layout-row{display:flex;flex-direction:row;align-items:flex-start}.quarto-layout-valign-top{align-items:flex-start}.quarto-layout-valign-bottom{align-items:flex-end}.quarto-layout-valign-center{align-items:center}.quarto-layout-cell{position:relative;margin-right:20px}.quarto-layout-cell:last-child{margin-right:0}.quarto-layout-cell figure,.quarto-layout-cell>p{margin:.2em}.quarto-layout-cell img{max-width:100%}.quarto-layout-cell .html-widget{width:100% !important}.quarto-layout-cell div figure p{margin:0}.quarto-layout-cell figure{display:block;margin-inline-start:0;margin-inline-end:0}.quarto-layout-cell table{display:inline-table}.quarto-layout-cell-subref figcaption,figure .quarto-layout-row figure figcaption{text-align:center;font-style:italic}.quarto-figure{position:relative;margin-bottom:1em}.quarto-figure>figure{width:100%;margin-bottom:0}.quarto-figure-left>figure>p,.quarto-figure-left>figure>div{text-align:left}.quarto-figure-center>figure>p,.quarto-figure-center>figure>div{text-align:center}.quarto-figure-right>figure>p,.quarto-figure-right>figure>div{text-align:right}.quarto-figure>figure>div.cell-annotation,.quarto-figure>figure>div code{text-align:left}figure>p:empty{display:none}figure>p:first-child{margin-top:0;margin-bottom:0}figure>figcaption.quarto-float-caption-bottom{margin-bottom:.5em}figure>figcaption.quarto-float-caption-top{margin-top:.5em}div[id^=tbl-]{position:relative}.quarto-figure>.anchorjs-link{position:absolute;top:.6em;right:.5em}div[id^=tbl-]>.anchorjs-link{position:absolute;top:.7em;right:.3em}.quarto-figure:hover>.anchorjs-link,div[id^=tbl-]:hover>.anchorjs-link,h2:hover>.anchorjs-link,.h2:hover>.anchorjs-link,h3:hover>.anchorjs-link,.h3:hover>.anchorjs-link,h4:hover>.anchorjs-link,.h4:hover>.anchorjs-link,h5:hover>.anchorjs-link,.h5:hover>.anchorjs-link,h6:hover>.anchorjs-link,.h6:hover>.anchorjs-link,.reveal-anchorjs-link>.anchorjs-link{opacity:1}#title-block-header{margin-block-end:1rem;position:relative;margin-top:-1px}#title-block-header .abstract{margin-block-start:1rem}#title-block-header .abstract .abstract-title{font-weight:600}#title-block-header a{text-decoration:none}#title-block-header .author,#title-block-header .date,#title-block-header .doi{margin-block-end:.2rem}#title-block-header .quarto-title-block>div{display:flex}#title-block-header .quarto-title-block>div>h1,#title-block-header .quarto-title-block>div>.h1{flex-grow:1}#title-block-header .quarto-title-block>div>button{flex-shrink:0;height:2.25rem;margin-top:0}@media(min-width: 992px){#title-block-header .quarto-title-block>div>button{margin-top:5px}}tr.header>th>p:last-of-type{margin-bottom:0px}table,table.table{margin-top:.5rem;margin-bottom:.5rem}caption,.table-caption{padding-top:.5rem;padding-bottom:.5rem;text-align:center}figure.quarto-float-tbl figcaption.quarto-float-caption-top{margin-top:.5rem;margin-bottom:.25rem;text-align:center}figure.quarto-float-tbl figcaption.quarto-float-caption-bottom{padding-top:.25rem;margin-bottom:.5rem;text-align:center}.utterances{max-width:none;margin-left:-8px}iframe{margin-bottom:1em}details{margin-bottom:1em}details[show]{margin-bottom:0}details>summary{color:rgba(33,37,41,.75)}details>summary>p:only-child{display:inline}pre.sourceCode,code.sourceCode{position:relative}dd code:not(.sourceCode),p code:not(.sourceCode){white-space:pre-wrap}code{white-space:pre}@media print{code{white-space:pre-wrap}}pre>code{display:block}pre>code.sourceCode{white-space:pre}pre>code.sourceCode>span>a:first-child::before{text-decoration:none}pre.code-overflow-wrap>code.sourceCode{white-space:pre-wrap}pre.code-overflow-scroll>code.sourceCode{white-space:pre}code a:any-link{color:inherit;text-decoration:none}code a:hover{color:inherit;text-decoration:underline}ul.task-list{padding-left:1em}[data-tippy-root]{display:inline-block}.tippy-content .footnote-back{display:none}.footnote-back{margin-left:.2em}.tippy-content{overflow-x:auto}.quarto-embedded-source-code{display:none}.quarto-unresolved-ref{font-weight:600}.quarto-cover-image{max-width:35%;float:right;margin-left:30px}.cell-output-display .widget-subarea{margin-bottom:1em}.cell-output-display:not(.no-overflow-x),.knitsql-table:not(.no-overflow-x){overflow-x:auto}.panel-input{margin-bottom:1em}.panel-input>div,.panel-input>div>div{display:inline-block;vertical-align:top;padding-right:12px}.panel-input>p:last-child{margin-bottom:0}.layout-sidebar{margin-bottom:1em}.layout-sidebar .tab-content{border:none}.tab-content>.page-columns.active{display:grid}div.sourceCode>iframe{width:100%;height:300px;margin-bottom:-0.5em}a{text-underline-offset:3px}.callout pre.sourceCode{padding-left:0}div.ansi-escaped-output{font-family:monospace;display:block}/*!
*
* ansi colors from IPython notebook's
*
* we also add `bright-[color]-` synonyms for the `-[color]-intense` classes since
* that seems to be what ansi_up emits
*
[truncated: 104,760 more chars]
